# Supplementary material for: Comparative Analysis of Alpha-1 Orthosteric-Site Binding by a Clade of Central American Pit Vipers (Genera Atropoides, Cerrophidion, Metlapilcoatlus, and Porthidium)
Source: Toxins (Basel). 2023 Aug 2;15(8):487. doi: 10.3390/toxins15080487 (PMC10467085; doi:10.3390/toxins15080487)
Supplement: Supplementary file 1 [file toxins-15-00487-s001.zip]

Archive with 1 entries (1 files):
- toxins-2426541-supplementary.xlsx
