# Supplementary material for: Comparative Analysis of Alpha-1 Orthosteric-Site Binding by a Clade of Central American Pit Vipers (Genera Atropoides, Cerrophidion, Metlapilcoatlus, and Porthidium)
Source: Toxins (Basel). 2023 Aug 2;15(8):487. doi: 10.3390/toxins15080487 (PMC10467085; doi:10.3390/toxins15080487)
Supplement: Supplementary file 1 [file toxins-15-00487-s001.zip › toxins-2426541-supplementary.xlsx]

## Sheet: Amphibian
Time	T wag			M olmec			C horridus			M occiduus			C godmani			P dunni			C tzotzilorum			P nasutum			C petlalcalensis			P ophryomegas			C wilsoni			P volcanicum			M mexicanus			P yucatanicum			M nummifer			A picadoi
0.2	0.004234	0.001221	0.00214	0.008323	0.006529	0.004249	0.00194	0.002069	0.002074	0.004325	0.002218	0.001308	0.003619	0.001794	0.001164	0.003899	0.002512	0.001091	0.004014	0.00298	0.002289	0.005833	0.003555	0.002301	0.001482	0.001101	0.000105	0.003437	-0.00064	0.000665	0.00431	0.002836	0.002027	0.005719	0.002525	0.002595	0.002565	0.00312	0.002693	0.00632	0.005061	0.004582	0.00445	0.002542	0.001872	0.006788	0.006484	0.00405
0.4	0.012148	0.008744	0.010164	0.019759	0.01832	0.016509	0.002403	0.002814	0.002528	0.028312	0.026199	0.024395	0.009888	0.007504	0.007303	0.00673	0.005243	0.003468	0.010439	0.009253	0.00779	0.00716	0.00524	0.00357	0.003212	0.00269	0.001801	0.004075	0.000154	0.001706	0.012443	0.010285	0.008867	0.007609	0.003711	0.003247	0.02164	0.022205	0.020977	0.008518	0.00804	0.006601	0.029314	0.026087	0.022024	0.020314	0.021591	0.018872
0.6	0.021128	0.017135	0.018916	0.033239	0.032047	0.030717	0.00323	0.003514	0.002807	0.055982	0.05332	0.050751	0.016931	0.013956	0.014204	0.009584	0.008488	0.006399	0.017685	0.016197	0.014007	0.008572	0.007012	0.004899	0.005157	0.004836	0.003892	0.004398	0.000675	0.002518	0.021495	0.018729	0.016411	0.009412	0.005099	0.004113	0.043756	0.044333	0.041885	0.01108	0.011015	0.009019	0.057068	0.051979	0.044656	0.036127	0.039079	0.036302
0.8	0.031403	0.026753	0.029115	0.048961	0.048016	0.046936	0.004257	0.004325	0.003388	0.08655	0.083355	0.079682	0.024681	0.021052	0.021429	0.01283	0.011852	0.009448	0.025398	0.023578	0.02068	0.010386	0.008893	0.006436	0.007138	0.006915	0.006033	0.004969	0.001402	0.003718	0.031383	0.028089	0.024653	0.011664	0.006605	0.005244	0.068522	0.068914	0.065902	0.013861	0.014099	0.011688	0.087195	0.080133	0.06957	0.054593	0.058929	0.055877
1	0.042623	0.037365	0.039893	0.06644	0.065779	0.064547	0.004924	0.004893	0.003972	0.119779	0.115751	0.110466	0.03328	0.028703	0.0289	0.01649	0.015572	0.012565	0.033659	0.031516	0.027802	0.012372	0.010661	0.008145	0.00964	0.00942	0.008107	0.005369	0.002312	0.004815	0.041971	0.037693	0.033225	0.013813	0.007988	0.006465	0.09591	0.096062	0.091906	0.016931	0.017595	0.014227	0.119318	0.110042	0.095718	0.074817	0.080712	0.077145
1.2	0.054281	0.048149	0.050572	0.08509	0.084763	0.083639	0.005845	0.005614	0.004626	0.154861	0.149512	0.142578	0.04217	0.036701	0.036909	0.02001	0.019056	0.016162	0.042081	0.039764	0.035303	0.014401	0.012522	0.009783	0.012543	0.011985	0.01045	0.006041	0.003207	0.005871	0.052638	0.047733	0.042647	0.016207	0.009282	0.007716	0.125356	0.125125	0.119947	0.01983	0.021268	0.016888	0.15211	0.140412	0.122933	0.096376	0.103816	0.099682
1.4	0.066317	0.059739	0.062025	0.104887	0.10462	0.103961	0.006811	0.006359	0.005324	0.19062	0.183698	0.175085	0.051125	0.044994	0.04471	0.023862	0.02286	0.019733	0.050519	0.047832	0.042603	0.016401	0.014343	0.011577	0.015409	0.014516	0.012976	0.006659	0.004357	0.007093	0.063652	0.057609	0.051958	0.018372	0.010305	0.008815	0.156071	0.154965	0.148995	0.022489	0.024788	0.01964	0.185276	0.170379	0.149959	0.119282	0.127872	0.122977
1.6	0.078406	0.07143	0.073588	0.125295	0.125092	0.124159	0.007614	0.007098	0.005955	0.226163	0.21745	0.207221	0.059894	0.052962	0.052412	0.027534	0.02678	0.022817	0.05896	0.055575	0.049879	0.018283	0.015965	0.013223	0.017965	0.016633	0.015644	0.007624	0.005213	0.008215	0.07432	0.067312	0.061087	0.020157	0.011156	0.00981	0.187204	0.185496	0.178524	0.025305	0.028109	0.022292	0.217148	0.199255	0.176452	0.143037	0.152484	0.146577
1.8	0.090456	0.082887	0.084357	0.145775	0.145664	0.144424	0.008302	0.007687	0.006666	0.260656	0.249683	0.237742	0.068261	0.060425	0.059772	0.031194	0.03002	0.025846	0.067086	0.06262	0.056667	0.019851	0.017398	0.01487	0.020723	0.019143	0.017964	0.008528	0.006217	0.00926	0.084078	0.076259	0.0693	0.021416	0.012184	0.010759	0.218148	0.215236	0.207442	0.027817	0.031171	0.02508	0.246873	0.225906	0.2013	0.166863	0.17661	0.170135
2	0.102045	0.093692	0.094801	0.165873	0.165326	0.164144	0.008875	0.008234	0.007104	0.292861	0.279494	0.265517	0.075542	0.067329	0.066052	0.034288	0.032878	0.028582	0.074383	0.068842	0.062733	0.021431	0.018647	0.016246	0.023165	0.021547	0.020149	0.00966	0.007396	0.009947	0.092901	0.0846	0.076859	0.022492	0.01291	0.011832	0.247848	0.243502	0.235133	0.030783	0.033635	0.027707	0.273355	0.249461	0.223639	0.190297	0.200184	0.192502
2.2	0.112747	0.103647	0.104178	0.185495	0.184173	0.182749	0.009124	0.008695	0.007442	0.321402	0.305569	0.289782	0.082017	0.073258	0.071413	0.037261	0.034826	0.030947	0.080547	0.074234	0.067606	0.02251	0.019596	0.017479	0.025291	0.023435	0.021992	0.010229	0.008298	0.010499	0.100672	0.091724	0.08352	0.023353	0.013451	0.012203	0.275461	0.269737	0.260815	0.033187	0.035373	0.029968	0.295554	0.268781	0.242306	0.212476	0.221835	0.213177
2.4	0.122011	0.112291	0.112163	0.203146	0.201212	0.199352	0.009044	0.008888	0.007642	0.345016	0.326898	0.308977	0.086984	0.078172	0.075543	0.039508	0.0366	0.032472	0.085338	0.078146	0.071319	0.023256	0.020206	0.018438	0.027296	0.024665	0.023432	0.010825	0.009106	0.010953	0.106711	0.097302	0.088663	0.023667	0.013799	0.012563	0.299781	0.292582	0.283388	0.035471	0.03618	0.031641	0.312107	0.282864	0.256682	0.232786	0.241153	0.231237
2.6	0.13085	0.121	0.120178	0.220683	0.217604	0.215387	0.009343	0.009003	0.007803	0.367184	0.346275	0.326242	0.091865	0.082746	0.079202	0.041332	0.038083	0.033876	0.090081	0.082091	0.074958	0.023749	0.021274	0.019368	0.028758	0.026305	0.02495	0.011108	0.009614	0.011817	0.112743	0.101671	0.093382	0.024149	0.014088	0.012784	0.323653	0.315102	0.304478	0.036655	0.037455	0.033047	0.326507	0.295117	0.269223	0.252083	0.259221	0.248848
2.8	0.139321	0.129476	0.127611	0.237689	0.233698	0.230896	0.009931	0.009178	0.007959	0.387295	0.36401	0.342013	0.096039	0.086859	0.082655	0.043227	0.039499	0.035216	0.094269	0.085542	0.078092	0.024666	0.02161	0.020156	0.030388	0.027843	0.026076	0.011395	0.010198	0.012492	0.117931	0.106194	0.09768	0.024612	0.015207	0.012724	0.346665	0.336367	0.324593	0.038228	0.038823	0.034785	0.339265	0.306016	0.279971	0.271327	0.276742	0.265598
3	0.148066	0.137922	0.135455	0.254526	0.249532	0.245782	0.010079	0.009267	0.008049	0.405769	0.380268	0.356234	0.099871	0.09055	0.085638	0.044455	0.040591	0.036277	0.098246	0.089103	0.080929	0.025847	0.022094	0.020667	0.031709	0.029459	0.027553	0.01171	0.011141	0.013306	0.12297	0.110172	0.101281	0.024537	0.016032	0.01283	0.368816	0.356739	0.343756	0.03972	0.040238	0.036461	0.350895	0.315974	0.289185	0.289713	0.293667	0.281923
3.2	0.156969	0.145821	0.143796	0.270727	0.264944	0.260035	0.01027	0.009687	0.008099	0.423167	0.395388	0.369445	0.103173	0.094147	0.0885	0.045846	0.041741	0.037738	0.10178	0.092359	0.083767	0.026453	0.022578	0.021322	0.033096	0.030746	0.028688	0.012146	0.011765	0.013895	0.12762	0.113914	0.104773	0.024573	0.016813	0.013261	0.390231	0.376312	0.361985	0.041626	0.041443	0.037835	0.361539	0.32451	0.298127	0.308089	0.310086	0.297359
3.4	0.165385	0.153732	0.15163	0.286527	0.279917	0.274233	0.01096	0.010129	0.008502	0.439368	0.409263	0.381724	0.106662	0.097445	0.091365	0.046995	0.042757	0.038498	0.105314	0.095501	0.086491	0.027117	0.023034	0.022081	0.034599	0.031555	0.029309	0.01257	0.0126	0.01409	0.131454	0.117411	0.107952	0.024487	0.017739	0.013661	0.410331	0.395121	0.379859	0.043702	0.042412	0.039247	0.371133	0.332296	0.306013	0.325454	0.325962	0.312054
3.6	0.174171	0.161949	0.159484	0.301996	0.294752	0.288028	0.011114	0.010116	0.008545	0.453963	0.422099	0.393166	0.109719	0.100472	0.094118	0.048451	0.04342	0.039063	0.10816	0.098212	0.088668	0.027489	0.023772	0.022682	0.03608	0.032624	0.030228	0.012992	0.013213	0.01461	0.135268	0.120429	0.110966	0.024772	0.018901	0.013741	0.430051	0.413209	0.396525	0.045048	0.043248	0.040382	0.379789	0.3395	0.313139	0.342254	0.340861	0.326163
3.8	0.182092	0.1698	0.166951	0.316937	0.309411	0.301412	0.011058	0.010547	0.008661	0.467403	0.434268	0.403596	0.112666	0.103069	0.096252	0.049607	0.044186	0.039681	0.111542	0.100897	0.090933	0.027772	0.024303	0.02342	0.037642	0.033452	0.031563	0.013512	0.013663	0.015296	0.138809	0.123146	0.113947	0.025205	0.019643	0.014462	0.448934	0.430702	0.412687	0.046088	0.044084	0.041472	0.387637	0.345689	0.319495	0.358822	0.355747	0.339774
4	0.190455	0.177533	0.174747	0.331567	0.323023	0.314349	0.011247	0.010805	0.008793	0.480198	0.445501	0.413425	0.115431	0.105424	0.098574	0.050743	0.045119	0.040252	0.114499	0.103381	0.092927	0.028001	0.02499	0.023904	0.038602	0.033891	0.031912	0.013996	0.0137	0.015868	0.141827	0.125792	0.116132	0.025561	0.020349	0.015049	0.467115	0.447187	0.428016	0.047113	0.045133	0.042553	0.395108	0.35146	0.325437	0.374358	0.370126	0.352903
4.2	0.198431	0.185086	0.182174	0.345921	0.336568	0.326937	0.011216	0.011048	0.008792	0.492007	0.456275	0.422703	0.118041	0.107386	0.10076	0.051706	0.045991	0.040529	0.117153	0.105783	0.094934	0.028051	0.025644	0.024325	0.039929	0.03398	0.032662	0.014689	0.014126	0.016185	0.144946	0.128235	0.118428	0.026232	0.020986	0.015758	0.484809	0.463101	0.443029	0.048623	0.046204	0.043987	0.401909	0.356738	0.330878	0.389483	0.384101	0.365282
4.4	0.205817	0.192326	0.189848	0.360119	0.349441	0.33915	0.011216	0.0112	0.008926	0.503279	0.466241	0.431237	0.120222	0.109372	0.102968	0.052588	0.047067	0.041374	0.119795	0.108094	0.096514	0.028137	0.026334	0.0248	0.040815	0.03468	0.03367	0.015413	0.014446	0.016605	0.147757	0.130554	0.120637	0.026535	0.021561	0.015955	0.501627	0.478264	0.457172	0.049989	0.047029	0.045098	0.408086	0.361636	0.335564	0.40416	0.397453	0.377291
4.6	0.213543	0.199789	0.197261	0.373983	0.362143	0.351166	0.011703	0.011212	0.009208	0.513973	0.475635	0.439416	0.122495	0.111286	0.105002	0.053348	0.047846	0.042341	0.122465	0.110154	0.098091	0.028484	0.026852	0.025223	0.041856	0.035065	0.034399	0.016107	0.014719	0.017089	0.15011	0.132538	0.122211	0.026796	0.022279	0.016281	0.517681	0.492928	0.470544	0.051081	0.047857	0.046512	0.414004	0.365803	0.340084	0.418263	0.410429	0.388861
4.8	0.221282	0.207521	0.204721	0.387638	0.375122	0.362899	0.011988	0.011302	0.009703	0.523749	0.484577	0.447143	0.124784	0.112954	0.106598	0.054322	0.048831	0.042963	0.124594	0.112216	0.099719	0.028978	0.027113	0.025653	0.043071	0.035502	0.035127	0.016985	0.01491	0.018158	0.15235	0.134299	0.123679	0.02751	0.022767	0.016908	0.533494	0.506873	0.48398	0.051994	0.048906	0.047304	0.419481	0.370296	0.343953	0.432216	0.423008	0.400017
5	0.228949	0.214743	0.211749	0.40073	0.387285	0.373948	0.011982	0.011122	0.010083	0.533454	0.493099	0.454349	0.127331	0.114739	0.108179	0.055196	0.04994	0.043805	0.1265	0.114313	0.10168	0.029349	0.027421	0.026099	0.044397	0.035775	0.035978	0.017873	0.015125	0.018657	0.154427	0.135493	0.125093	0.027686	0.022838	0.017221	0.548921	0.520719	0.496432	0.052916	0.050054	0.047996	0.424686	0.37441	0.347211	0.445231	0.43511	0.410828
5.2	0.236051	0.221581	0.218723	0.413479	0.39886	0.384987	0.012491	0.011403	0.010386	0.542223	0.501044	0.461546	0.129637	0.116324	0.109811	0.056045	0.050754	0.044677	0.128505	0.116346	0.10341	0.029907	0.027671	0.026767	0.04572	0.03643	0.036798	0.018816	0.015519	0.019096	0.155894	0.137053	0.126936	0.027813	0.022854	0.017385	0.564056	0.53425	0.5087	0.053401	0.05086	0.048701	0.429017	0.377826	0.350658	0.45792	0.446368	0.42137
5.4	0.243136	0.228958	0.226568	0.425715	0.410419	0.395854	0.012932	0.011713	0.010673	0.550492	0.508458	0.468322	0.131475	0.117776	0.111202	0.056916	0.051669	0.045344	0.130417	0.118164	0.105087	0.030376	0.027968	0.027167	0.046864	0.037024	0.037695	0.019848	0.015954	0.019638	0.157761	0.138357	0.127804	0.027748	0.022782	0.017371	0.578394	0.54698	0.520157	0.053885	0.052016	0.049636	0.433709	0.380781	0.353495	0.47061	0.45764	0.431604
5.6	0.250449	0.235846	0.233783	0.437761	0.421712	0.40604	0.013354	0.011942	0.01091	0.558428	0.515563	0.474956	0.133115	0.119128	0.112621	0.057222	0.052686	0.045817	0.13241	0.119647	0.106591	0.030875	0.028309	0.027595	0.047737	0.037541	0.038359	0.020923	0.016048	0.020231	0.159498	0.139742	0.128534	0.027587	0.022651	0.017275	0.592042	0.559173	0.531507	0.054812	0.053017	0.050403	0.437469	0.383664	0.356623	0.482835	0.468868	0.441684
5.8	0.257951	0.242731	0.240404	0.449653	0.432581	0.416184	0.013604	0.0122	0.011133	0.566308	0.522668	0.480954	0.134929	0.12041	0.114093	0.058075	0.053161	0.046453	0.13454	0.121207	0.108064	0.031487	0.028756	0.027818	0.048749	0.038597	0.038818	0.021738	0.016689	0.02037	0.160612	0.141209	0.129234	0.027453	0.022744	0.017213	0.605355	0.570786	0.542088	0.055645	0.054078	0.051362	0.441048	0.386254	0.359263	0.49475	0.479509	0.45137
6	0.26525	0.249519	0.247412	0.461537	0.442786	0.426378	0.013936	0.012608	0.011095	0.573719	0.529538	0.48697	0.136587	0.12154	0.115166	0.058475	0.053702	0.0472	0.13618	0.122752	0.109462	0.03204	0.029144	0.028111	0.049607	0.039791	0.039343	0.022485	0.017304	0.020836	0.162224	0.142877	0.130211	0.027536	0.022574	0.017286	0.618075	0.581827	0.552605	0.056608	0.055218	0.051826	0.444627	0.389143	0.361955	0.506408	0.49008	0.460741
6.2	0.272346	0.256331	0.254163	0.472992	0.453224	0.436074	0.01414	0.012838	0.011196	0.580827	0.535933	0.492875	0.138494	0.12306	0.116533	0.059232	0.053709	0.047582	0.137872	0.124344	0.110746	0.032549	0.029674	0.028364	0.050339	0.040494	0.039922	0.022563	0.017674	0.021497	0.164095	0.144507	0.13104	0.027742	0.022384	0.0169	0.630924	0.592783	0.563053	0.057004	0.055842	0.052409	0.448098	0.392059	0.364305	0.517479	0.499911	0.469999
6.4	0.279436	0.263277	0.260999	0.483856	0.46329	0.445432	0.014466	0.01302	0.011065	0.587898	0.542294	0.498039	0.140125	0.12436	0.117294	0.059594	0.054346	0.047936	0.139656	0.125689	0.112275	0.033243	0.030206	0.028735	0.051289	0.041499	0.040525	0.022818	0.018159	0.022203	0.165186	0.146076	0.131855	0.027297	0.021962	0.016746	0.642997	0.603415	0.57263	0.057613	0.056038	0.052932	0.4512	0.394773	0.36662	0.528517	0.509282	0.47895
6.6	0.286336	0.270221	0.267506	0.494993	0.47334	0.45429	0.015014	0.013207	0.011258	0.594704	0.548175	0.503183	0.141658	0.12562	0.118129	0.060042	0.054607	0.048501	0.14127	0.127201	0.113817	0.033992	0.030744	0.029099	0.051711	0.042691	0.0412	0.023095	0.01862	0.023141	0.166077	0.147368	0.132701	0.02725	0.021737	0.01648	0.654788	0.614095	0.581416	0.05803	0.05694	0.053439	0.454116	0.39735	0.368329	0.538537	0.518367	0.487484
6.8	0.293308	0.277541	0.273925	0.5058	0.48308	0.463217	0.015752	0.013668	0.011601	0.601053	0.553394	0.507817	0.143107	0.126894	0.119075	0.060645	0.054417	0.048755	0.142636	0.12834	0.115298	0.034772	0.030986	0.029476	0.052555	0.043602	0.041711	0.023082	0.019449	0.024041	0.167136	0.148761	0.133263	0.02732	0.021899	0.016108	0.666196	0.623726	0.589864	0.059006	0.057816	0.054133	0.457143	0.399687	0.369917	0.549023	0.527261	0.495381
7	0.300521	0.284005	0.280808	0.516242	0.492907	0.471468	0.015926	0.013922	0.011573	0.607242	0.558734	0.512692	0.144622	0.127923	0.120031	0.060993	0.054612	0.049169	0.144011	0.130078	0.116432	0.035067	0.031326	0.029562	0.053192	0.044569	0.042349	0.023447	0.020148	0.024335	0.168355	0.149977	0.134171	0.027244	0.021744	0.016214	0.677373	0.632954	0.598439	0.05997	0.058848	0.054448	0.460282	0.402115	0.371517	0.559064	0.536036	0.503497
7.2	0.307632	0.290667	0.287725	0.526333	0.502468	0.47942	0.016124	0.014469	0.011821	0.613264	0.563836	0.517384	0.145961	0.129482	0.121066	0.061561	0.054879	0.04921	0.14519	0.13141	0.117507	0.035311	0.031895	0.030225	0.054132	0.0453	0.042561	0.023733	0.020748	0.02446	0.169436	0.151166	0.135288	0.027202	0.021562	0.016246	0.688212	0.642325	0.606518	0.060871	0.059969	0.054721	0.463094	0.404018	0.373837	0.569147	0.544739	0.510981
7.4	0.314464	0.297636	0.293867	0.536084	0.511366	0.487631	0.016445	0.01478	0.011974	0.61902	0.568703	0.521756	0.147542	0.130739	0.122431	0.062406	0.055308	0.049089	0.146602	0.132588	0.118792	0.035832	0.032327	0.030592	0.054959	0.045883	0.042975	0.023981	0.021362	0.024482	0.170163	0.152524	0.136033	0.026934	0.021538	0.016167	0.698554	0.651178	0.614302	0.061007	0.060782	0.055043	0.465357	0.406217	0.375153	0.578119	0.552767	0.51821
7.6	0.321528	0.304404	0.299938	0.545887	0.520347	0.495449	0.016461	0.01477	0.011477	0.624396	0.573279	0.525993	0.148668	0.131681	0.123197	0.062731	0.055772	0.049117	0.147814	0.133763	0.11958	0.036011	0.032833	0.030585	0.055185	0.046936	0.043427	0.024354	0.021868	0.025218	0.171678	0.153717	0.137198	0.027202	0.021632	0.016442	0.708876	0.659782	0.621491	0.061569	0.061521	0.055352	0.467672	0.408322	0.37664	0.587368	0.560547	0.525087
7.8	0.328326	0.310916	0.306161	0.555496	0.528915	0.503138	0.016763	0.015105	0.011808	0.629827	0.578003	0.530109	0.15002	0.132898	0.124253	0.063064	0.056252	0.049316	0.149147	0.1352	0.120404	0.036184	0.033446	0.030809	0.055928	0.047869	0.044191	0.024978	0.022347	0.026016	0.172956	0.154898	0.138617	0.027412	0.021332	0.016707	0.71894	0.66788	0.628856	0.062147	0.061825	0.055693	0.470341	0.410122	0.378083	0.595943	0.568445	0.53166
8	0.335052	0.317381	0.312447	0.564787	0.537264	0.510797	0.016797	0.015205	0.011948	0.63516	0.582693	0.533905	0.151422	0.133583	0.125146	0.063585	0.057051	0.049842	0.150079	0.136242	0.121382	0.0366	0.033841	0.030832	0.056456	0.048295	0.044565	0.025644	0.022832	0.026227	0.173961	0.156101	0.139402	0.027896	0.021459	0.016817	0.728513	0.675749	0.635666	0.063164	0.062319	0.056091	0.472724	0.411948	0.379691	0.6046	0.575879	0.537787
8.2	0.341709	0.323924	0.318799	0.574156	0.545486	0.517834	0.016837	0.01513	0.012154	0.640057	0.586836	0.537971	0.152269	0.134645	0.126418	0.064021	0.057677	0.050056	0.15119	0.137438	0.122413	0.036962	0.034236	0.030879	0.057372	0.04893	0.045601	0.026696	0.023382	0.026427	0.175322	0.156992	0.141006	0.028187	0.021484	0.016936	0.73782	0.683024	0.642742	0.064327	0.062597	0.056596	0.474934	0.41382	0.381166	0.613239	0.583079	0.543273
8.4	0.348205	0.330656	0.324923	0.583023	0.553399	0.525173	0.016745	0.01516	0.012173	0.644741	0.591021	0.541612	0.153374	0.135795	0.127575	0.064544	0.05802	0.050635	0.152459	0.138597	0.123387	0.037338	0.034583	0.03104	0.058166	0.049277	0.04632	0.027333	0.023513	0.026739	0.176087	0.157463	0.142126	0.028701	0.021551	0.017402	0.74676	0.690528	0.64929	0.064792	0.062716	0.057045	0.477351	0.415723	0.382496	0.621441	0.590047	0.548921
8.6	0.355103	0.337286	0.331173	0.591389	0.561036	0.531972	0.016886	0.015332	0.012695	0.649385	0.595123	0.545395	0.154246	0.136845	0.128568	0.065441	0.058353	0.050914	0.153676	0.139514	0.124164	0.037742	0.034886	0.031216	0.05915	0.049457	0.046938	0.028446	0.024419	0.027235	0.17683	0.157766	0.143032	0.029036	0.021639	0.017373	0.755488	0.697453	0.655272	0.065537	0.063108	0.057383	0.47961	0.417019	0.38365	0.629393	0.596647	0.554448
8.8	0.361663	0.343796	0.337482	0.599921	0.56853	0.538784	0.016753	0.015566	0.012923	0.653531	0.599046	0.549077	0.155129	0.137641	0.129226	0.06588	0.058865	0.051106	0.154331	0.140528	0.124965	0.038143	0.035173	0.031494	0.060153	0.049909	0.047814	0.029055	0.024498	0.027735	0.177663	0.157981	0.144137	0.029128	0.021662	0.017853	0.764332	0.704501	0.661407	0.066438	0.063254	0.05771	0.481492	0.418577	0.3844	0.637364	0.602819	0.559931
9	0.36806	0.350006	0.343683	0.608141	0.575381	0.545302	0.016586	0.015417	0.012982	0.657905	0.602943	0.552879	0.15617	0.138684	0.129878	0.065986	0.059224	0.051251	0.155358	0.141412	0.126013	0.038554	0.035671	0.031656	0.060679	0.050196	0.048555	0.030027	0.024797	0.027865	0.178272	0.158308	0.144817	0.029141	0.021659	0.017692	0.772549	0.711954	0.667708	0.066862	0.063407	0.058334	0.483226	0.419549	0.3858	0.645081	0.609096	0.565153
9.2	0.374404	0.356274	0.350188	0.616235	0.582628	0.5519	0.016861	0.01569	0.01312	0.661546	0.606807	0.556654	0.1568	0.139433	0.130606	0.066692	0.059677	0.051443	0.156683	0.142366	0.126691	0.039056	0.035658	0.032111	0.061633	0.050611	0.048687	0.030516	0.025463	0.027952	0.17905	0.159083	0.145772	0.029268	0.021951	0.017803	0.780783	0.719006	0.673628	0.067336	0.063846	0.059029	0.484657	0.420649	0.387105	0.652631	0.614996	0.57047
9.4	0.380713	0.362836	0.356628	0.623954	0.589651	0.55811	0.016943	0.015797	0.013403	0.665705	0.610532	0.559858	0.15728	0.139972	0.131479	0.067015	0.059834	0.051897	0.157791	0.143052	0.127524	0.039392	0.036139	0.032156	0.062567	0.051021	0.049206	0.031318	0.025609	0.02817	0.180192	0.159367	0.146217	0.029714	0.022035	0.017852	0.788481	0.725545	0.679583	0.067803	0.064716	0.059304	0.486343	0.4217	0.388285	0.659711	0.621213	0.575398
9.6	0.387453	0.36926	0.362614	0.631733	0.596067	0.564046	0.017228	0.015912	0.013824	0.669812	0.614393	0.563097	0.157923	0.140962	0.132138	0.06733	0.060305	0.052108	0.159041	0.143667	0.127965	0.040036	0.036703	0.032514	0.063055	0.05145	0.049391	0.031784	0.026346	0.028302	0.180943	0.159782	0.146727	0.029931	0.022373	0.017697	0.795991	0.731672	0.685591	0.068361	0.064978	0.059533	0.487816	0.422905	0.389518	0.666503	0.627239	0.579928
9.8	0.393895	0.375535	0.368633	0.639027	0.602356	0.569673	0.017437	0.016121	0.014002	0.673848	0.618404	0.566526	0.158427	0.141721	0.132829	0.068188	0.060548	0.052164	0.160252	0.144443	0.128763	0.040422	0.037069	0.032777	0.063594	0.052048	0.049786	0.032047	0.027176	0.028436	0.181151	0.16048	0.147453	0.030135	0.02234	0.017881	0.803405	0.737837	0.691228	0.068863	0.065419	0.059877	0.489296	0.424097	0.390726	0.673367	0.632537	0.584366
10	0.400268	0.38211	0.374654	0.646352	0.608621	0.575541	0.017841	0.016414	0.014136	0.677556	0.621945	0.569879	0.159234	0.142264	0.1333	0.068486	0.060304	0.052635	0.161216	0.14509	0.129378	0.040942	0.037744	0.033288	0.064358	0.053117	0.049928	0.032303	0.027832	0.028938	0.182135	0.160983	0.14797	0.030184	0.022278	0.018213	0.810517	0.743205	0.696956	0.06932	0.065692	0.059887	0.490905	0.425669	0.392174	0.679546	0.638201	0.589038
10.2	0.406599	0.388337	0.380874	0.653348	0.614971	0.580965	0.018216	0.01642	0.014364	0.681569	0.625433	0.572872	0.159854	0.143229	0.133688	0.068928	0.060582	0.052726	0.162194	0.145816	0.130265	0.041561	0.038283	0.033661	0.064753	0.053289	0.050392	0.032432	0.028457	0.029458	0.182527	0.161739	0.148647	0.030414	0.022199	0.018296	0.817584	0.748952	0.701977	0.069987	0.065248	0.060608	0.492352	0.427109	0.393362	0.685609	0.643181	0.593508
10.4	0.412885	0.394976	0.387074	0.660491	0.621293	0.586764	0.018747	0.016657	0.014525	0.685546	0.628808	0.575753	0.160393	0.143907	0.13406	0.069273	0.06067	0.052872	0.163215	0.146484	0.13088	0.04194	0.038563	0.034216	0.065491	0.053695	0.051059	0.0327	0.028664	0.029798	0.182708	0.162395	0.149134	0.030011	0.022372	0.017743	0.824049	0.754654	0.706684	0.070027	0.065424	0.061201	0.493341	0.427911	0.394535	0.691509	0.648048	0.597718
10.6	0.419142	0.401493	0.392744	0.667365	0.62749	0.592009	0.019256	0.016849	0.014739	0.689174	0.631972	0.57892	0.161028	0.145119	0.135048	0.069471	0.060628	0.053112	0.164111	0.147245	0.131766	0.041957	0.038641	0.034703	0.065527	0.054181	0.051706	0.032778	0.02877	0.030515	0.182948	0.163249	0.149356	0.030353	0.022563	0.017451	0.830387	0.760347	0.711066	0.070025	0.066128	0.061639	0.495039	0.429272	0.395587	0.697006	0.652849	0.601859
10.8	0.425431	0.408115	0.398859	0.673941	0.633365	0.597411	0.019654	0.016817	0.014932	0.692812	0.635118	0.581771	0.161852	0.145587	0.135862	0.069567	0.060744	0.053022	0.165014	0.148088	0.132485	0.04191	0.038823	0.035246	0.065853	0.054553	0.052217	0.032664	0.029295	0.031177	0.183963	0.163593	0.149684	0.030535	0.022973	0.017435	0.83688	0.765438	0.715467	0.070181	0.06683	0.062114	0.496738	0.429981	0.39667	0.702922	0.657236	0.606212
11	0.43156	0.413837	0.404584	0.680328	0.639003	0.602332	0.019692	0.016966	0.014994	0.696438	0.638475	0.58506	0.162823	0.14622	0.136592	0.069812	0.061196	0.053491	0.165923	0.149156	0.132992	0.042097	0.038964	0.035633	0.065865	0.055035	0.052831	0.033229	0.029813	0.0315	0.184922	0.164269	0.150315	0.030539	0.023556	0.017557	0.843306	0.770302	0.719741	0.069978	0.06737	0.062497	0.49788	0.430965	0.397745	0.708572	0.66146	0.610625
11.2	0.437582	0.420257	0.410181	0.686455	0.644633	0.607564	0.019991	0.017307	0.015118	0.699927	0.641489	0.587713	0.163491	0.146394	0.1373	0.069986	0.06144	0.053482	0.167009	0.149872	0.13346	0.04258	0.039232	0.036065	0.066144	0.055203	0.053363	0.03309	0.030101	0.032085	0.185959	0.164986	0.150573	0.030114	0.023911	0.017708	0.849238	0.774921	0.723927	0.070021	0.067662	0.062749	0.499118	0.431446	0.398834	0.714153	0.665892	0.614359
11.4	0.443967	0.426342	0.415704	0.692516	0.65005	0.612665	0.020242	0.017382	0.015031	0.703671	0.644549	0.590553	0.16418	0.147072	0.13781	0.070257	0.061786	0.053899	0.167864	0.150734	0.13419	0.042498	0.039241	0.036477	0.066125	0.05582	0.054104	0.033385	0.030303	0.032555	0.186805	0.165892	0.151133	0.029579	0.024285	0.017836	0.854977	0.779573	0.727689	0.070222	0.067799	0.062766	0.50021	0.432306	0.399388	0.719332	0.66987	0.618376
11.6	0.45038	0.432478	0.421263	0.698375	0.655538	0.617294	0.020799	0.017354	0.015093	0.707241	0.647662	0.593268	0.164884	0.147457	0.138227	0.070225	0.062145	0.054238	0.168496	0.151718	0.13454	0.042557	0.039299	0.036767	0.066301	0.056583	0.054678	0.033936	0.030772	0.033444	0.187835	0.166679	0.151935	0.02967	0.024678	0.018175	0.860513	0.783992	0.731325	0.070481	0.067614	0.062912	0.501622	0.433161	0.400279	0.724217	0.673905	0.621948
11.8	0.45663	0.438553	0.427155	0.704349	0.660618	0.621747	0.02105	0.017747	0.015529	0.710613	0.650836	0.595969	0.165947	0.147975	0.138855	0.07061	0.062238	0.05466	0.169128	0.152494	0.135168	0.042605	0.039572	0.03721	0.066998	0.05691	0.054875	0.034256	0.0311	0.033796	0.188909	0.167484	0.152122	0.029549	0.024949	0.01817	0.865835	0.788731	0.734808	0.070527	0.067265	0.06325	0.502926	0.433913	0.400998	0.72934	0.677836	0.625152
12	0.46267	0.444206	0.43291	0.710134	0.665882	0.625988	0.021298	0.017984	0.015449	0.713916	0.653887	0.598807	0.166635	0.14831	0.139861	0.070853	0.062692	0.054901	0.169588	0.15333	0.135942	0.042905	0.039467	0.03741	0.067702	0.057274	0.054809	0.034436	0.031461	0.034042	0.189494	0.167717	0.152087	0.029642	0.025633	0.018523	0.871211	0.792942	0.738103	0.07106	0.067749	0.063577	0.503733	0.43456	0.401759	0.734634	0.681648	0.628238
12.2	0.469161	0.449951	0.438931	0.715871	0.670798	0.630337	0.021361	0.018087	0.015438	0.717159	0.65636	0.601783	0.167292	0.149243	0.140529	0.071159	0.062986	0.05494	0.17033	0.154144	0.136922	0.042986	0.039813	0.037615	0.068097	0.057442	0.055427	0.034679	0.031673	0.034333	0.190424	0.168323	0.15242	0.029777	0.025798	0.01865	0.876375	0.797101	0.741573	0.071504	0.068166	0.063556	0.504786	0.43551	0.402439	0.739532	0.685509	0.631183
12.4	0.475305	0.455576	0.444592	0.721092	0.675594	0.634512	0.021466	0.018435	0.015316	0.720286	0.659318	0.604508	0.168516	0.149839	0.140697	0.071498	0.062828	0.054985	0.171134	0.154539	0.137762	0.043309	0.040026	0.037782	0.068666	0.057652	0.055845	0.034879	0.032112	0.034845	0.190886	0.168438	0.152569	0.030123	0.025699	0.01906	0.881922	0.801255	0.744973	0.071407	0.068753	0.063645	0.505621	0.436244	0.403097	0.744214	0.689224	0.634548
12.6	0.481487	0.461076	0.450183	0.726453	0.680274	0.638617	0.02144	0.018523	0.015636	0.723227	0.662132	0.607056	0.169243	0.150292	0.141243	0.071261	0.063192	0.054968	0.171607	0.15513	0.138452	0.043692	0.040449	0.03795	0.069167	0.057965	0.056145	0.03537	0.032959	0.035293	0.191646	0.169015	0.152693	0.029892	0.025764	0.019075	0.88719	0.804908	0.747987	0.072082	0.069654	0.063665	0.50644	0.43675	0.403642	0.748855	0.692521	0.637641
12.8	0.487218	0.466625	0.455864	0.732193	0.68504	0.642749	0.021496	0.018631	0.015196	0.725998	0.664942	0.609678	0.170236	0.15091	0.141483	0.07106	0.063235	0.055366	0.172171	0.155946	0.138983	0.043687	0.040808	0.038222	0.069874	0.058683	0.056377	0.035547	0.032836	0.035961	0.19242	0.169334	0.153045	0.029783	0.025593	0.019275	0.892199	0.809111	0.751301	0.072422	0.070092	0.064074	0.507341	0.437791	0.404278	0.753312	0.695879	0.640468
13	0.493203	0.472504	0.460912	0.737158	0.689578	0.646716	0.021563	0.018408	0.015063	0.728946	0.667683	0.612446	0.171131	0.1515	0.141932	0.071418	0.063333	0.05547	0.17296	0.156527	0.139616	0.043902	0.041007	0.038551	0.070143	0.058327	0.056496	0.036255	0.033264	0.036172	0.193045	0.169938	0.152887	0.029963	0.025552	0.01924	0.897046	0.812955	0.754884	0.072445	0.070721	0.064195	0.507952	0.438328	0.40495	0.757358	0.699545	0.643246
13.2	0.499354	0.478081	0.466645	0.742265	0.694135	0.650363	0.021908	0.018782	0.015221	0.731728	0.67033	0.614725	0.171738	0.152182	0.142389	0.072547	0.063746	0.055857	0.173488	0.156991	0.140369	0.044157	0.040876	0.039027	0.070927	0.0582	0.056446	0.03681	0.034204	0.036024	0.193524	0.17042	0.153545	0.030201	0.025482	0.019399	0.901662	0.816446	0.757947	0.072849	0.071315	0.064452	0.508655	0.439325	0.405149	0.76138	0.702817	0.645949
13.4	0.505164	0.484014	0.471956	0.747178	0.698539	0.653678	0.021858	0.018729	0.01515	0.734801	0.672859	0.616828	0.172443	0.152637	0.142918	0.073382	0.063729	0.055959	0.174116	0.157485	0.140975	0.04442	0.041341	0.039519	0.071433	0.058753	0.056722	0.037196	0.034734	0.035994	0.194149	0.170767	0.153666	0.03028	0.02522	0.019349	0.906347	0.820019	0.76095	0.073017	0.071736	0.064305	0.509525	0.440258	0.405661	0.764933	0.706504	0.648204
13.6	0.511416	0.48967	0.477502	0.751978	0.702724	0.65696	0.021991	0.0188	0.015321	0.737562	0.675572	0.619025	0.172929	0.153605	0.143327	0.074044	0.064104	0.055566	0.17468	0.158296	0.141591	0.044849	0.041973	0.039755	0.071941	0.058733	0.056948	0.037592	0.035856	0.035986	0.194075	0.171116	0.153646	0.030104	0.024757	0.019627	0.910644	0.823393	0.763875	0.073429	0.07211	0.064874	0.510007	0.44108	0.406089	0.768629	0.709491	0.650197
13.8	0.517351	0.495109	0.482924	0.756932	0.706925	0.660345	0.022362	0.019048	0.015458	0.740251	0.678178	0.621312	0.173236	0.154588	0.143845	0.074638	0.064332	0.055402	0.175223	0.158743	0.142313	0.045281	0.042419	0.04031	0.072253	0.059153	0.056679	0.037967	0.036351	0.036362	0.194297	0.171746	0.154084	0.030331	0.023666	0.019921	0.915271	0.826576	0.766608	0.074036	0.072573	0.065276	0.510295	0.441867	0.406365	0.772071	0.712402	0.6524
14	0.523152	0.501031	0.488436	0.762065	0.711178	0.66384	0.022465	0.019245	0.015819	0.742932	0.680667	0.623134	0.17372	0.155074	0.144336	0.075104	0.064486	0.05559	0.175798	0.159344	0.142705	0.046042	0.042965	0.040543	0.072723	0.059567	0.056614	0.038545	0.036911	0.036504	0.194624	0.172316	0.154759	0.03039	0.023237	0.019884	0.919347	0.82969	0.769616	0.07475	0.07288	0.065652	0.510797	0.442758	0.406724	0.775344	0.715708	0.654527
14.2	0.528497	0.506989	0.493911	0.766555	0.715266	0.667157	0.022823	0.019162	0.016109	0.7458	0.683186	0.625281	0.173686	0.155794	0.144814	0.075475	0.065105	0.055661	0.176392	0.159945	0.143355	0.046229	0.04313	0.04064	0.073039	0.059351	0.056941	0.039083	0.037101	0.037008	0.194835	0.172981	0.155294	0.030477	0.02273	0.019586	0.923721	0.832868	0.772059	0.074663	0.072495	0.065978	0.511258	0.443338	0.407017	0.778835	0.718086	0.656338
14.4	0.533977	0.512833	0.499329	0.771067	0.71913	0.670416	0.022844	0.019427	0.016253	0.748334	0.685478	0.627649	0.173949	0.156598	0.145413	0.075797	0.064722	0.056019	0.177313	0.160421	0.143544	0.046454	0.043234	0.040817	0.073583	0.059706	0.057475	0.039504	0.037309	0.036986	0.195372	0.173583	0.155582	0.030609	0.022345	0.019153	0.927863	0.835713	0.774886	0.074278	0.072659	0.066447	0.511983	0.443614	0.407297	0.78226	0.720783	0.658047
14.6	0.539536	0.518577	0.504317	0.775165	0.722802	0.673534	0.02312	0.019615	0.016365	0.75081	0.688174	0.629703	0.174456	0.157133	0.145893	0.076164	0.065378	0.056132	0.178233	0.160972	0.144196	0.046613	0.043371	0.040873	0.073416	0.060333	0.057719	0.039746	0.037432	0.037757	0.19575	0.174114	0.155774	0.030925	0.022235	0.019111	0.931741	0.838618	0.777016	0.0744	0.072679	0.066691	0.513255	0.444429	0.407525	0.785769	0.723214	0.660293
14.8	0.54532	0.524072	0.509891	0.779084	0.726254	0.676715	0.023018	0.019698	0.016535	0.752963	0.690647	0.6317	0.174783	0.157278	0.14618	0.076278	0.065828	0.056175	0.178881	0.161661	0.144586	0.046944	0.043713	0.04083	0.073707	0.060696	0.05792	0.040215	0.038063	0.038294	0.196698	0.174472	0.156372	0.031166	0.022356	0.018941	0.935488	0.841323	0.779296	0.074555	0.072842	0.067042	0.514151	0.444715	0.407934	0.788881	0.725612	0.662365
15	0.550748	0.529355	0.514952	0.783237	0.729243	0.679625	0.023203	0.02022	0.016926	0.755525	0.693013	0.633843	0.1751	0.157719	0.146656	0.076473	0.066014	0.05674	0.179655	0.162279	0.145223	0.047346	0.04421	0.040754	0.073876	0.06092	0.058177	0.040682	0.038267	0.039028	0.197078	0.175152	0.156767	0.031179	0.02265	0.018648	0.939537	0.84392	0.781577	0.074437	0.072724	0.067494	0.514762	0.445016	0.408217	0.792313	0.728021	0.664097
15.2	0.556215	0.535012	0.52023	0.787187	0.732735	0.682255	0.023246	0.020544	0.017148	0.757846	0.695296	0.635701	0.17516	0.157848	0.147351	0.076616	0.06619	0.056766	0.180399	0.163044	0.145349	0.047335	0.044405	0.040874	0.074143	0.061296	0.058272	0.040802	0.038423	0.039284	0.197959	0.17555	0.15715	0.03109	0.022771	0.018875	0.942746	0.846338	0.783783	0.074834	0.072714	0.067766	0.515735	0.445135	0.40876	0.795487	0.730561	0.666009
15.4	0.56192	0.540471	0.525362	0.791186	0.736001	0.685029	0.023445	0.020505	0.017501	0.760395	0.697718	0.637909	0.175344	0.158699	0.147454	0.076538	0.066558	0.05728	0.180891	0.163415	0.14564	0.047443	0.044622	0.041294	0.074427	0.061955	0.05857	0.0415	0.038366	0.039651	0.198382	0.176202	0.157634	0.03121	0.022836	0.019255	0.946208	0.848938	0.78602	0.075002	0.072474	0.067862	0.516302	0.445416	0.409052	0.798631	0.732342	0.66805
15.6	0.567492	0.545891	0.530584	0.79487	0.738779	0.687592	0.023805	0.020841	0.01767	0.762709	0.700356	0.639805	0.175763	0.158898	0.148231	0.076721	0.066868	0.057642	0.181709	0.164019	0.145896	0.048164	0.044851	0.041362	0.074918	0.062369	0.058344	0.041802	0.038891	0.040465	0.199063	0.176278	0.157767	0.031489	0.022922	0.019309	0.949166	0.851435	0.788249	0.075246	0.072531	0.068165	0.517005	0.445674	0.40959	0.801421	0.734381	0.669852
15.8	0.573097	0.550897	0.535915	0.79905	0.741957	0.689758	0.023654	0.02129	0.017829	0.765372	0.702464	0.641813	0.175996	0.159267	0.148702	0.076699	0.067098	0.058047	0.182492	0.164475	0.146276	0.048441	0.04509	0.041447	0.075237	0.062469	0.058367	0.042028	0.039031	0.040869	0.199872	0.176351	0.157705	0.031612	0.023169	0.019511	0.952435	0.854385	0.790247	0.075707	0.07256	0.068152	0.51744	0.446266	0.40987	0.804663	0.736662	0.671495
16	0.578269	0.555741	0.540971	0.80236	0.745077	0.692306	0.023774	0.021514	0.018089	0.768024	0.704431	0.643935	0.176451	0.159882	0.149242	0.076555	0.067684	0.058548	0.183189	0.165124	0.146709	0.048651	0.045304	0.041453	0.075762	0.062913	0.058727	0.042133	0.039689	0.041313	0.200305	0.17624	0.157979	0.031844	0.023489	0.019663	0.955808	0.857152	0.79218	0.075885	0.073395	0.06803	0.517714	0.446408	0.410458	0.807554	0.739041	0.67307
16.2	0.584242	0.560834	0.545775	0.805723	0.747702	0.694787	0.023658	0.021598	0.018425	0.770392	0.706336	0.646019	0.177141	0.16027	0.149126	0.076137	0.068078	0.058809	0.183975	0.165341	0.147046	0.04856	0.045649	0.041591	0.075781	0.063146	0.059558	0.042816	0.040038	0.041745	0.200661	0.176544	0.158311	0.032151	0.023163	0.019396	0.959038	0.859978	0.794417	0.07625	0.073938	0.067798	0.518005	0.446954	0.411183	0.810459	0.741011	0.67495
16.4	0.589829	0.565915	0.55061	0.80932	0.750183	0.697064	0.023772	0.021761	0.018532	0.772556	0.708766	0.647981	0.178244	0.160436	0.149588	0.075887	0.068083	0.058871	0.184607	0.165671	0.147251	0.048556	0.045892	0.041995	0.076623	0.063415	0.059811	0.043067	0.040247	0.04247	0.200756	0.176238	0.158473	0.032108	0.023096	0.019573	0.962242	0.862364	0.79655	0.076344	0.074536	0.067796	0.518228	0.447171	0.411302	0.813241	0.74299	0.676736
16.6	0.595649	0.570859	0.555312	0.812832	0.75313	0.699433	0.023742	0.021808	0.018591	0.774742	0.710666	0.649715	0.179067	0.160535	0.149954	0.075438	0.068346	0.05944	0.185015	0.166239	0.147492	0.048874	0.046146	0.042338	0.07692	0.063704	0.060317	0.04325	0.040724	0.043003	0.201215	0.176346	0.158741	0.032016	0.023201	0.019416	0.965314	0.864658	0.798373	0.076782	0.075065	0.068117	0.518886	0.447284	0.411767	0.815816	0.745217	0.678764
16.8	0.601232	0.575916	0.560128	0.816205	0.755685	0.701783	0.023843	0.021944	0.018331	0.777067	0.712703	0.651709	0.179814	0.160781	0.149804	0.075794	0.068439	0.059814	0.185571	0.16667	0.147371	0.048625	0.046239	0.042965	0.077398	0.064066	0.060655	0.043948	0.041089	0.043467	0.201403	0.176563	0.159367	0.031814	0.0233	0.019356	0.967845	0.867019	0.80039	0.077094	0.075126	0.068186	0.519298	0.447502	0.412214	0.81829	0.747531	0.680758
17	0.606861	0.581404	0.564576	0.819175	0.75817	0.703932	0.024042	0.022063	0.018285	0.779546	0.714501	0.653728	0.180489	0.161184	0.150115	0.076245	0.068278	0.059848	0.185963	0.166971	0.147606	0.048847	0.046335	0.043501	0.077518	0.063414	0.06129	0.04481	0.041705	0.0436	0.201618	0.17694	0.159667	0.03196	0.023878	0.019212	0.97081	0.869277	0.802396	0.077486	0.075085	0.068066	0.519626	0.447816	0.412402	0.820554	0.749736	0.682734
17.2	0.612654	0.586328	0.569257	0.822755	0.760584	0.705683	0.024303	0.022243	0.018046	0.781996	0.716038	0.655362	0.18122	0.161742	0.150236	0.076674	0.068413	0.060114	0.186275	0.167475	0.14816	0.049024	0.046429	0.043649	0.078054	0.064002	0.061538	0.045417	0.042391	0.043989	0.20176	0.177015	0.160248	0.031807	0.024309	0.019206	0.97334	0.871557	0.804132	0.077652	0.075319	0.067762	0.520022	0.448297	0.413227	0.822993	0.75176	0.684473
17.4	0.618144	0.591307	0.574129	0.825926	0.763183	0.707559	0.024605	0.022184	0.017877	0.78432	0.71813	0.657144	0.181872	0.162026	0.150865	0.077005	0.068656	0.059996	0.186726	0.168131	0.148361	0.048838	0.046777	0.044129	0.07806	0.064099	0.061934	0.045614	0.042882	0.044019	0.202068	0.177366	0.160342	0.031507	0.024754	0.019514	0.976093	0.874101	0.805517	0.07789	0.075765	0.067457	0.520008	0.448657	0.413787	0.825087	0.753601	0.686039
17.6	0.624026	0.596257	0.578848	0.82926	0.765708	0.709582	0.024833	0.022168	0.01806	0.786439	0.720063	0.658859	0.182435	0.16264	0.151216	0.077243	0.068543	0.059731	0.187068	0.168717	0.148828	0.049077	0.046978	0.04431	0.078173	0.064262	0.061909	0.04651	0.043654	0.044284	0.202173	0.177431	0.160659	0.031173	0.024593	0.019983	0.978474	0.876247	0.807	0.078099	0.076064	0.067475	0.519893	0.449009	0.414069	0.82745	0.755225	0.687432
17.8	0.629541	0.601376	0.583189	0.832351	0.767806	0.711545	0.025401	0.022155	0.01826	0.788869	0.721952	0.660578	0.182657	0.163208	0.151642	0.07771	0.068154	0.059967	0.187247	0.169005	0.149248	0.049265	0.047085	0.044542	0.078291	0.06482	0.061414	0.046816	0.044101	0.04471	0.202425	0.177959	0.161455	0.031212	0.025039	0.019803	0.981146	0.878132	0.808201	0.078444	0.076196	0.067237	0.520404	0.449508	0.414402	0.82939	0.756935	0.688702
18	0.634797	0.606744	0.587838	0.835194	0.770376	0.713859	0.025596	0.021922	0.018476	0.791248	0.723951	0.662496	0.182699	0.16332	0.151782	0.077996	0.068508	0.060225	0.187477	0.169326	0.149412	0.049447	0.047283	0.04458	0.078413	0.065243	0.061232	0.047116	0.044665	0.045053	0.20238	0.17852	0.162146	0.030568	0.025464	0.019607	0.983241	0.879272	0.809854	0.079051	0.075816	0.067087	0.520882	0.449892	0.4148	0.831849	0.758548	0.690038
18.2	0.639993	0.611881	0.592227	0.837636	0.77297	0.716042	0.025749	0.021889	0.018237	0.793252	0.725831	0.664585	0.183166	0.163797	0.151987	0.078621	0.068719	0.060354	0.187894	0.169637	0.150022	0.049512	0.047392	0.044617	0.078604	0.065445	0.061356	0.047684	0.044584	0.045277	0.202587	0.17903	0.162726	0.030155	0.025692	0.019558	0.985892	0.880646	0.81106	0.079019	0.074997	0.066813	0.521512	0.45037	0.414868	0.833959	0.760146	0.690983
18.4	0.64558	0.616508	0.596946	0.840273	0.775024	0.718052	0.0257	0.02204	0.018384	0.794945	0.727517	0.666532	0.183384	0.164145	0.152169	0.079092	0.068909	0.060377	0.18831	0.170036	0.150404	0.049791	0.047556	0.044862	0.078857	0.065738	0.061751	0.048053	0.04513	0.045222	0.203042	0.179813	0.162973	0.030332	0.026085	0.019544	0.987868	0.881646	0.812666	0.079438	0.074799	0.066914	0.522257	0.450468	0.41501	0.835917	0.761483	0.692232
18.6	0.650708	0.621566	0.601768	0.842601	0.777062	0.720044	0.026008	0.022159	0.018516	0.796829	0.729487	0.668213	0.183761	0.164017	0.152758	0.079547	0.069258	0.059888	0.188921	0.170332	0.150916	0.050124	0.047706	0.045066	0.079121	0.066117	0.061633	0.048524	0.045159	0.045976	0.203273	0.180463	0.163192	0.030323	0.026558	0.019462	0.989873	0.882919	0.813827	0.079667	0.075116	0.067046	0.522616	0.451079	0.414925	0.837606	0.762942	0.693584
18.8	0.656478	0.626433	0.606689	0.844667	0.779162	0.721887	0.026075	0.022079	0.018546	0.798265	0.731465	0.670106	0.183526	0.164557	0.152916	0.079597	0.069258	0.059969	0.189408	0.170845	0.151341	0.05028	0.04777	0.045407	0.079317	0.066191	0.061699	0.048744	0.045428	0.04614	0.20391	0.181382	0.163845	0.030207	0.026775	0.019425	0.991904	0.884258	0.8148	0.079659	0.075328	0.067458	0.523139	0.451436	0.41524	0.839288	0.764586	0.69455
19	0.661555	0.63116	0.611315	0.84739	0.780977	0.723935	0.026323	0.022062	0.018963	0.800289	0.73365	0.671829	0.183494	0.164684	0.153372	0.07989	0.069212	0.060034	0.189747	0.171288	0.151883	0.050691	0.047984	0.045758	0.079655	0.066284	0.061967	0.049058	0.045382	0.046349	0.204177	0.182002	0.164117	0.030081	0.027113	0.019636	0.993991	0.885702	0.816009	0.080051	0.075792	0.067742	0.523689	0.451513	0.415451	0.841404	0.766153	0.695672
19.2	0.666798	0.636112	0.615777	0.849757	0.782826	0.725674	0.026391	0.02212	0.018994	0.801851	0.735612	0.673503	0.18369	0.165069	0.15382	0.08021	0.069447	0.059722	0.190252	0.172102	0.152131	0.051016	0.0481	0.046108	0.079931	0.066987	0.062582	0.049628	0.045523	0.046299	0.205044	0.182267	0.164829	0.030083	0.027166	0.020262	0.99582	0.886784	0.81707	0.080278	0.075634	0.068206	0.523816	0.452097	0.415882	0.843217	0.767298	0.696665
19.4	0.672082	0.640937	0.620321	0.851691	0.784911	0.727654	0.026652	0.022086	0.019136	0.803761	0.737605	0.675302	0.183991	0.165502	0.154061	0.080363	0.070128	0.06011	0.190783	0.1726	0.152432	0.051623	0.048428	0.046291	0.080322	0.06688	0.062928	0.05002	0.045499	0.046157	0.205228	0.18295	0.165422	0.030223	0.027201	0.020584	0.997835	0.887885	0.818508	0.080678	0.075128	0.068781	0.524249	0.452662	0.415986	0.845026	0.768481	0.697794
19.6	0.677183	0.645388	0.625365	0.853796	0.787011	0.729266	0.026519	0.022462	0.019088	0.805471	0.739609	0.676977	0.184463	0.165667	0.1546	0.080707	0.070311	0.060323	0.191657	0.173237	0.152792	0.052332	0.048544	0.046213	0.080901	0.06697	0.063281	0.050069	0.045816	0.046497	0.205845	0.182753	0.16574	0.030555	0.027122	0.020823	0.999331	0.889241	0.819797	0.081187	0.075052	0.069009	0.524969	0.453013	0.416596	0.846935	0.769807	0.69875
19.8	0.682226	0.650362	0.629693	0.855351	0.789239	0.730575	0.026334	0.022693	0.019327	0.807486	0.74114	0.678378	0.18458	0.165641	0.154575	0.080953	0.070421	0.060283	0.19232	0.173654	0.153279	0.052431	0.048689	0.046496	0.081367	0.066821	0.063785	0.050046	0.046065	0.046202	0.20624	0.182646	0.166464	0.030691	0.026914	0.02102	1.00119	0.89069	0.820752	0.081073	0.075123	0.069353	0.525422	0.453585	0.416488	0.848768	0.770942	0.699272
20	0.686906	0.654993	0.634472	0.856901	0.790986	0.732476	0.026398	0.02294	0.019879	0.809247	0.742773	0.680061	0.185126	0.1658	0.154982	0.080951	0.070524	0.06023	0.19289	0.173868	0.153659	0.052742	0.048893	0.046848	0.081837	0.06723	0.0642	0.050279	0.04656	0.046425	0.206504	0.182713	0.167064	0.030997	0.026436	0.021142	1.003	0.892294	0.821742	0.080436	0.075756	0.069904	0.525696	0.453163	0.416676	0.850575	0.771953	0.700219
20.2	0.692583	0.660062	0.638928	0.858939	0.792822	0.734137	0.0264	0.023162	0.020096	0.810792	0.744664	0.681694	0.185845	0.166152	0.155195	0.080996	0.070713	0.059704	0.193318	0.17416	0.154052	0.052979	0.04917	0.047208	0.082014	0.067536	0.065052	0.0506	0.046428	0.046677	0.206463	0.182874	0.167606	0.031201	0.025713	0.021066	1.00518	0.893715	0.822962	0.080499	0.076292	0.070584	0.525609	0.4534	0.416681	0.852352	0.772822	0.70135
20.4	0.697415	0.664972	0.643846	0.861072	0.794755	0.735279	0.026457	0.023566	0.020298	0.812517	0.746592	0.683162	0.186724	0.166162	0.155526	0.0809	0.070669	0.059529	0.193708	0.174378	0.154508	0.05366	0.049477	0.047541	0.08252	0.0676	0.065189	0.050353	0.046927	0.047303	0.206622	0.18308	0.167924	0.031669	0.025532	0.020937	1.00696	0.89495	0.824	0.080322	0.07691	0.071292	0.525876	0.453652	0.416461	0.853778	0.773911	0.702362
20.6	0.702494	0.669454	0.648321	0.863092	0.796955	0.736749	0.026409	0.023674	0.020276	0.814387	0.748206	0.684673	0.187048	0.166157	0.155473	0.080888	0.070528	0.059729	0.194352	0.174572	0.154983	0.054177	0.049722	0.047624	0.082776	0.068093	0.065528	0.050598	0.04759	0.048028	0.207109	0.183591	0.168234	0.03186	0.025168	0.020746	1.00889	0.896302	0.825221	0.080294	0.0771	0.071712	0.52619	0.454091	0.417032	0.855296	0.775012	0.703616
20.8	0.707275	0.674286	0.652645	0.865259	0.798676	0.73831	0.026286	0.024077	0.020413	0.816181	0.749982	0.685924	0.187741	0.166532	0.155364	0.080664	0.070693	0.059931	0.194674	0.174918	0.15547	0.054265	0.050025	0.047852	0.082958	0.068037	0.065674	0.051369	0.047885	0.048507	0.207499	0.184238	0.168526	0.031847	0.025082	0.020601	1.01077	0.897283	0.826283	0.080247	0.07747	0.071695	0.526516	0.45439	0.417485	0.85675	0.775875	0.704712
21	0.711902	0.679172	0.656673	0.867106	0.800314	0.739282	0.026613	0.02424	0.0204	0.818179	0.751404	0.687013	0.188105	0.167462	0.155873	0.080785	0.07047	0.060231	0.195146	0.175303	0.155863	0.054488	0.050493	0.04779	0.083069	0.068321	0.065531	0.051812	0.048256	0.048661	0.208047	0.184684	0.168686	0.032576	0.025143	0.020694	1.01288	0.898584	0.826907	0.080105	0.077974	0.071503	0.526856	0.455132	0.41781	0.858076	0.776699	0.705657
21.2	0.717286	0.683917	0.660946	0.86937	0.801691	0.740496	0.026934	0.024473	0.020534	0.819914	0.753009	0.688224	0.188694	0.167879	0.156177	0.080699	0.070501	0.060456	0.195459	0.175655	0.15619	0.054582	0.050854	0.04775	0.083236	0.068535	0.065217	0.052238	0.048699	0.049386	0.208555	0.184631	0.168637	0.032615	0.025136	0.020823	1.01426	0.899903	0.827813	0.080111	0.078599	0.071417	0.52714	0.455016	0.418378	0.859562	0.777416	0.706462
21.4	0.722039	0.688299	0.665456	0.871168	0.803263	0.742175	0.027424	0.0246	0.020445	0.821814	0.755015	0.689622	0.189033	0.168139	0.156746	0.080556	0.070784	0.060876	0.195885	0.17609	0.156619	0.054449	0.050911	0.047941	0.08318	0.068634	0.064913	0.052772	0.049373	0.049191	0.209166	0.185239	0.168661	0.032895	0.025253	0.021104	1.01594	0.901409	0.828718	0.079958	0.079072	0.071658	0.527622	0.454893	0.418549	0.860777	0.777994	0.707143
21.6	0.727118	0.692932	0.669189	0.873238	0.804911	0.743619	0.027545	0.02438	0.020646	0.82354	0.756615	0.691071	0.189409	0.168999	0.157041	0.080667	0.070618	0.061343	0.196076	0.176479	0.157188	0.054641	0.051128	0.047915	0.083255	0.069033	0.064954	0.053484	0.050003	0.04966	0.209674	0.185376	0.1688	0.032968	0.025093	0.02105	1.01746	0.902644	0.82949	0.079924	0.07937	0.071854	0.52828	0.455101	0.418999	0.8624	0.778965	0.70788
21.8	0.731782	0.697833	0.673257	0.875116	0.806487	0.744863	0.027735	0.024546	0.020895	0.825555	0.758488	0.692587	0.189614	0.169639	0.157427	0.08089	0.071008	0.061876	0.196259	0.176917	0.157563	0.054881	0.051402	0.047727	0.083362	0.069533	0.065038	0.05371	0.050525	0.050196	0.209745	0.185767	0.169166	0.033011	0.025531	0.020937	1.01931	0.903673	0.830543	0.080266	0.079497	0.071827	0.529061	0.455435	0.419672	0.863694	0.779533	0.708635
22	0.736446	0.702663	0.677672	0.877033	0.808311	0.746268	0.027923	0.0245	0.021075	0.827272	0.76007	0.694086	0.190101	0.170098	0.157565	0.080691	0.071797	0.062423	0.196722	0.177234	0.158055	0.055246	0.051472	0.04787	0.083092	0.070013	0.064757	0.054158	0.050934	0.050584	0.209839	0.186256	0.169364	0.032666	0.025435	0.021005	1.02096	0.904543	0.831857	0.080895	0.079706	0.071802	0.529446	0.455676	0.419833	0.864941	0.780495	0.709507
22.2	0.741072	0.707209	0.682175	0.87884	0.809649	0.747379	0.027952	0.024727	0.021037	0.828602	0.761748	0.695552	0.190258	0.170715	0.157686	0.080997	0.071742	0.062632	0.197023	0.177447	0.158565	0.055568	0.051525	0.04799	0.08321	0.070333	0.064869	0.054944	0.050898	0.050798	0.210213	0.186425	0.169513	0.033062	0.025354	0.021276	1.02239	0.905731	0.83292	0.080868	0.079967	0.071349	0.529797	0.455677	0.419851	0.865836	0.781469	0.710184
22.4	0.745777	0.711666	0.686416	0.880624	0.810904	0.748196	0.028099	0.024624	0.021249	0.830111	0.763288	0.697082	0.190081	0.171231	0.15799	0.081264	0.071953	0.062774	0.197554	0.177711	0.158725	0.055833	0.051789	0.048295	0.08341	0.070549	0.065002	0.055285	0.051411	0.05107	0.210928	0.186855	0.169383	0.033225	0.025439	0.021508	1.02344	0.906358	0.833891	0.081196	0.080245	0.071389	0.53012	0.455463	0.420253	0.866811	0.782167	0.71096
22.6	0.750621	0.716299	0.690887	0.882006	0.812395	0.749148	0.028331	0.024716	0.021182	0.831846	0.765042	0.698486	0.190468	0.171538	0.158118	0.081383	0.071869	0.063051	0.198036	0.178023	0.158899	0.055937	0.051817	0.048562	0.083585	0.071151	0.064739	0.055902	0.051675	0.051678	0.211318	0.187106	0.169917	0.033205	0.025802	0.021456	1.02443	0.907202	0.834208	0.081479	0.08108	0.071501	0.530363	0.455881	0.420316	0.86792	0.783451	0.711427
22.8	0.75569	0.720693	0.694869	0.883513	0.81366	0.750187	0.028657	0.024283	0.021092	0.833641	0.766854	0.70022	0.19045	0.172231	0.158314	0.081446	0.071896	0.063501	0.198446	0.178534	0.159125	0.056019	0.052154	0.048841	0.083503	0.071656	0.064848	0.056492	0.051759	0.051695	0.211922	0.187412	0.170172	0.032819	0.02603	0.021523	1.02553	0.908196	0.834517	0.081787	0.080919	0.071772	0.530783	0.456239	0.420847	0.868755	0.784699	0.711912
23	0.760314	0.724915	0.69889	0.885303	0.814548	0.751201	0.029032	0.024065	0.021128	0.835485	0.768245	0.701527	0.190857	0.172325	0.158476	0.081794	0.071806	0.063632	0.198695	0.17918	0.159513	0.056414	0.052314	0.048809	0.083804	0.072392	0.065197	0.057337	0.052461	0.052099	0.212253	0.187746	0.170259	0.032602	0.026281	0.021485	1.02637	0.909314	0.835424	0.082394	0.080744	0.071866	0.531032	0.456856	0.421212	0.869624	0.785857	0.712594
23.2	0.765183	0.729276	0.70277	0.886404	0.815459	0.751824	0.029051	0.024236	0.021055	0.83689	0.769669	0.702807	0.191315	0.172746	0.158787	0.082321	0.072162	0.063529	0.19931	0.179849	0.159719	0.056475	0.052403	0.048672	0.083877	0.073012	0.065427	0.057712	0.052867	0.05256	0.212407	0.18779	0.170468	0.032546	0.026324	0.021738	1.02748	0.910271	0.836269	0.083083	0.079682	0.072295	0.531044	0.457654	0.421688	0.870439	0.786788	0.71336
23.4	0.769871	0.733697	0.70689	0.887223	0.817086	0.752523	0.028995	0.02426	0.021075	0.838569	0.771345	0.704058	0.191766	0.172956	0.159054	0.082543	0.07236	0.063958	0.199583	0.180178	0.159989	0.056944	0.05259	0.04864	0.084047	0.073073	0.065212	0.058365	0.052915	0.052921	0.212193	0.187783	0.170712	0.032367	0.026749	0.021735	1.02843	0.911425	0.837229	0.083612	0.079111	0.072306	0.531528	0.457867	0.421791	0.871047	0.787974	0.713821
23.6	0.774578	0.737966	0.710907	0.888443	0.818755	0.753555	0.028778	0.024252	0.020835	0.840201	0.772858	0.705431	0.191988	0.172977	0.159171	0.082775	0.072212	0.064116	0.199984	0.180215	0.160213	0.057116	0.052658	0.048708	0.084354	0.073319	0.065413	0.05854	0.053165	0.053435	0.212117	0.187565	0.170994	0.032392	0.026498	0.022028	1.02931	0.912384	0.837998	0.084089	0.078922	0.071664	0.531801	0.457906	0.422224	0.871696	0.788613	0.714019
23.8	0.779149	0.742837	0.714827	0.889167	0.819839	0.754253	0.028898	0.024297	0.021004	0.841968	0.773988	0.706561	0.191922	0.172801	0.159509	0.082931	0.072309	0.064057	0.200402	0.180585	0.160493	0.057421	0.053221	0.049024	0.084715	0.073742	0.065348	0.058797	0.05378	0.053619	0.212517	0.187618	0.171386	0.032401	0.026076	0.02211	1.03037	0.91323	0.838566	0.08435	0.078857	0.071914	0.531693	0.458118	0.421797	0.872071	0.789348	0.714574
24	0.78387	0.747384	0.719203	0.890696	0.82117	0.755407	0.02885	0.024499	0.021127	0.843515	0.775172	0.708185	0.192471	0.17301	0.160113	0.083225	0.072713	0.064048	0.200616	0.180783	0.16129	0.057707	0.053347	0.049361	0.084764	0.07442	0.065884	0.059145	0.054204	0.05401	0.212364	0.187928	0.171775	0.032644	0.025954	0.022132	1.03119	0.913942	0.839264	0.083854	0.078842	0.072059	0.531651	0.458156	0.421917	0.872699	0.790108	0.715246
24.2	0.788892	0.751981	0.723104	0.891535	0.822553	0.756109	0.028871	0.024556	0.021143	0.844994	0.776521	0.709515	0.1928	0.173121	0.160248	0.083636	0.073028	0.063922	0.201238	0.181263	0.161716	0.058	0.053674	0.049506	0.084721	0.074747	0.066061	0.059107	0.054632	0.054407	0.212285	0.188302	0.171936	0.03255	0.025786	0.021815	1.03224	0.914508	0.839893	0.08406	0.078677	0.072388	0.531291	0.458531	0.422113	0.873477	0.790927	0.715774
24.4	0.793396	0.756212	0.727384	0.892963	0.823789	0.756523	0.029016	0.024654	0.021334	0.846295	0.777997	0.710858	0.193129	0.172915	0.160625	0.083521	0.073227	0.063982	0.201497	0.18172	0.161973	0.05848	0.053984	0.049555	0.084939	0.074622	0.065894	0.059216	0.055313	0.054846	0.211897	0.188698	0.171688	0.032826	0.025849	0.02153	1.03291	0.914841	0.840262	0.083907	0.078565	0.072859	0.531414	0.458987	0.422129	0.874045	0.791736	0.716218
24.6	0.797982	0.760603	0.731279	0.894347	0.824643	0.757983	0.028783	0.024574	0.021282	0.847938	0.779131	0.71226	0.193489	0.173076	0.160809	0.083897	0.073127	0.064314	0.20218	0.181834	0.162252	0.058452	0.054217	0.049931	0.085077	0.074722	0.065902	0.059442	0.055626	0.055342	0.212214	0.189151	0.171308	0.03264	0.025624	0.021758	1.03386	0.915363	0.840988	0.083978	0.078488	0.073169	0.531548	0.459005	0.422448	0.874779	0.79236	0.716932
24.8	0.803078	0.764942	0.735136	0.895246	0.825656	0.75892	0.028889	0.024983	0.021524	0.849248	0.780292	0.713347	0.193988	0.173356	0.160967	0.083982	0.073536	0.064375	0.20239	0.182118	0.162681	0.058464	0.054493	0.050097	0.084954	0.074605	0.065896	0.059616	0.055888	0.055249	0.212729	0.189665	0.17131	0.03266	0.025665	0.021754	1.03472	0.915932	0.841567	0.083929	0.07862	0.073519	0.531364	0.459115	0.422756	0.875353	0.793241	0.717307
25	0.807887	0.769125	0.738955	0.896223	0.826273	0.759849	0.029093	0.024951	0.021438	0.850975	0.78135	0.714703	0.193905	0.173889	0.16128	0.084484	0.073406	0.064344	0.203079	0.182351	0.162853	0.058655	0.054841	0.050119	0.085091	0.074924	0.065938	0.059407	0.056015	0.055405	0.21323	0.18973	0.171095	0.033455	0.025546	0.021584	1.03537	0.916806	0.841798	0.08414	0.078809	0.073902	0.531372	0.459437	0.422439	0.876193	0.7939	0.717614
25.2	0.812734	0.773358	0.743092	0.897683	0.827316	0.760838	0.029501	0.025323	0.021381	0.852165	0.782638	0.716131	0.19426	0.174129	0.161673	0.084341	0.073492	0.064166	0.203443	0.182717	0.163106	0.058718	0.055046	0.05019	0.085263	0.074769	0.066499	0.059372	0.056159	0.056071	0.213826	0.18981	0.170851	0.033412	0.025576	0.021606	1.03591	0.91751	0.842421	0.084247	0.078968	0.07384	0.531446	0.459133	0.422597	0.877019	0.794226	0.718022
25.4	0.817038	0.777438	0.747099	0.89868	0.828423	0.761771	0.02966	0.025337	0.021408	0.853733	0.784078	0.717553	0.194461	0.174471	0.161956	0.084529	0.074027	0.064648	0.20381	0.18339	0.163502	0.058893	0.054978	0.050368	0.085611	0.075029	0.066876	0.059432	0.056661	0.056094	0.214299	0.190052	0.171007	0.033538	0.025365	0.021679	1.03693	0.918222	0.842832	0.083987	0.07917	0.073874	0.531503	0.459114	0.423	0.877808	0.79492	0.718336
25.6	0.821762	0.781514	0.750986	0.899622	0.829285	0.762434	0.029902	0.025754	0.021735	0.85532	0.785594	0.718964	0.194852	0.175137	0.162301	0.084845	0.074427	0.064698	0.204063	0.184012	0.163748	0.058934	0.055244	0.050298	0.085479	0.075119	0.067423	0.05947	0.057203	0.056458	0.214382	0.190389	0.171509	0.03319	0.025542	0.021244	1.03777	0.91887	0.843363	0.083796	0.079402	0.073874	0.531593	0.459533	0.422982	0.87894	0.795372	0.718846
25.8	0.826373	0.785722	0.755138	0.900564	0.83024	0.763237	0.029903	0.02611	0.022017	0.85688	0.787171	0.720434	0.195036	0.175473	0.162723	0.085153	0.074501	0.06477	0.204478	0.184578	0.16397	0.059198	0.055397	0.050548	0.085763	0.075214	0.067608	0.059349	0.057427	0.056607	0.214855	0.190622	0.171825	0.032897	0.025809	0.021443	1.03883	0.919074	0.844075	0.083841	0.079276	0.07425	0.531878	0.459708	0.423193	0.879799	0.795929	0.719461
26	0.830838	0.789491	0.759063	0.901389	0.830723	0.763729	0.030158	0.026049	0.022073	0.858354	0.788597	0.721412	0.195545	0.17583	0.162941	0.085269	0.074718	0.065146	0.20487	0.185016	0.164397	0.059327	0.055697	0.050618	0.086253	0.0748	0.06749	0.059729	0.057406	0.056677	0.215117	0.190736	0.171747	0.032912	0.025876	0.021507	1.03955	0.919528	0.844628	0.083831	0.079748	0.074326	0.532147	0.459784	0.423296	0.88058	0.79676	0.719925
26.2	0.835155	0.793155	0.762589	0.902241	0.831347	0.764435	0.030303	0.026088	0.022195	0.85972	0.790196	0.722837	0.195558	0.176286	0.163243	0.085479	0.074453	0.065039	0.205223	0.185283	0.164489	0.059517	0.05606	0.05079	0.086604	0.074899	0.067844	0.060128	0.05749	0.056733	0.21573	0.190718	0.172085	0.033015	0.02626	0.02138	1.04006	0.920007	0.844899	0.083619	0.080306	0.074255	0.532095	0.459757	0.423429	0.881619	0.797176	0.720523
26.4	0.839412	0.796776	0.766415	0.90267	0.832112	0.764975	0.030458	0.026061	0.022192	0.861422	0.791243	0.72426	0.195907	0.176599	0.164025	0.08599	0.074893	0.065114	0.205662	0.185629	0.164861	0.059587	0.056304	0.051228	0.087009	0.074948	0.068105	0.060474	0.057686	0.056939	0.21628	0.190809	0.17252	0.032625	0.026765	0.02121	1.04099	0.920307	0.845502	0.083739	0.080739	0.074527	0.532311	0.460043	0.423748	0.882666	0.797584	0.721121
26.6	0.843791	0.800983	0.770512	0.903313	0.83266	0.765955	0.03066	0.026196	0.022473	0.863026	0.792474	0.725586	0.196553	0.177032	0.164517	0.086217	0.074807	0.065231	0.206186	0.186301	0.165297	0.059552	0.056346	0.051432	0.087371	0.07531	0.068155	0.060993	0.05807	0.057083	0.2167	0.191154	0.172877	0.032704	0.026949	0.020994	1.04144	0.920609	0.845726	0.083919	0.081105	0.074486	0.53243	0.460192	0.423816	0.883545	0.797689	0.721407
26.8	0.847849	0.805055	0.774088	0.90446	0.833382	0.766445	0.030941	0.026186	0.022653	0.864699	0.793877	0.726997	0.196905	0.177334	0.165218	0.086577	0.074701	0.065137	0.206573	0.186503	0.165558	0.059855	0.056507	0.051731	0.087775	0.0757	0.068424	0.061393	0.058019	0.057303	0.21705	0.191573	0.17283	0.032571	0.026934	0.020961	1.04202	0.921391	0.846407	0.084137	0.081062	0.074822	0.532754	0.460433	0.424351	0.883936	0.797991	0.721953
27	0.851973	0.809136	0.77779	0.905191	0.834033	0.767072	0.031216	0.026444	0.022865	0.866135	0.79515	0.727983	0.197132	0.17772	0.165431	0.086942	0.074945	0.065046	0.206902	0.187024	0.165789	0.06	0.056412	0.051939	0.08817	0.075958	0.068628	0.061972	0.0587	0.058175	0.217186	0.191895	0.172982	0.032467	0.027021	0.021094	1.04265	0.921903	0.846753	0.084237	0.081135	0.074604	0.533261	0.460848	0.424572	0.884723	0.798536	0.722527
27.2	0.856564	0.81334	0.781496	0.905632	0.834654	0.767714	0.031354	0.026908	0.02317	0.867619	0.796893	0.729023	0.197417	0.178335	0.166181	0.086943	0.074908	0.064953	0.207289	0.187153	0.165998	0.06009	0.056539	0.052161	0.088512	0.076063	0.068543	0.062168	0.058634	0.05849	0.217028	0.191941	0.173109	0.032403	0.026906	0.021132	1.04344	0.922945	0.847645	0.084304	0.081028	0.074634	0.533515	0.460908	0.424988	0.885532	0.798902	0.723037
27.4	0.860809	0.817887	0.785018	0.906262	0.835829	0.768201	0.03145	0.027027	0.023236	0.869206	0.79844	0.729995	0.197869	0.178535	0.166499	0.086937	0.075094	0.065155	0.20749	0.187375	0.166242	0.060313	0.056771	0.052446	0.089177	0.07614	0.068276	0.062988	0.058853	0.058731	0.216891	0.192287	0.173489	0.032334	0.027069	0.021106	1.04434	0.923513	0.847942	0.084308	0.081166	0.07443	0.533868	0.460846	0.424925	0.886043	0.799608	0.722906
27.6	0.865223	0.821651	0.788505	0.906925	0.836786	0.768801	0.031242	0.027333	0.023256	0.870511	0.799594	0.731141	0.19775	0.178415	0.166848	0.086978	0.075439	0.065159	0.207904	0.187626	0.166345	0.060533	0.056948	0.052866	0.089896	0.076283	0.068049	0.063256	0.059357	0.058786	0.216972	0.192914	0.173861	0.03237	0.027133	0.021501	1.04497	0.923874	0.848606	0.084593	0.081167	0.074182	0.534326	0.46098	0.42512	0.886687	0.799957	0.723383
27.8	0.869389	0.825902	0.792412	0.907586	0.837272	0.769379	0.031249	0.027525	0.02358	0.871823	0.800757	0.732316	0.197813	0.178596	0.167201	0.0868	0.075789	0.065222	0.208214	0.188199	0.166674	0.060859	0.057277	0.053432	0.090374	0.07695	0.067817	0.063787	0.059776	0.058902	0.217175	0.192997	0.174189	0.032816	0.02695	0.021443	1.0459	0.924414	0.849293	0.084484	0.081335	0.074515	0.534648	0.461302	0.42489	0.887264	0.800304	0.72408
28	0.87378	0.830107	0.795992	0.908518	0.838307	0.770123	0.031265	0.027686	0.02365	0.873016	0.802015	0.733544	0.198197	0.178914	0.167296	0.08713	0.076151	0.065417	0.20815	0.188536	0.167063	0.061195	0.057142	0.053939	0.090323	0.077421	0.068033	0.064067	0.06019	0.059101	0.21694	0.193242	0.174841	0.032894	0.026881	0.021336	1.04654	0.924141	0.849675	0.084374	0.081501	0.074411	0.53487	0.461546	0.425187	0.887776	0.800905	0.724415
28.2	0.877718	0.83401	0.799538	0.909078	0.839144	0.770327	0.031436	0.02757	0.023664	0.874137	0.803398	0.73461	0.198236	0.179173	0.167239	0.08698	0.076004	0.0657	0.208514	0.188602	0.166894	0.061573	0.057225	0.05415	0.090385	0.077341	0.067756	0.064777	0.060741	0.059168	0.217044	0.193453	0.175309	0.032896	0.026558	0.021394	1.0474	0.92467	0.850138	0.084495	0.081691	0.074439	0.534815	0.461652	0.425315	0.888561	0.801411	0.724922
28.4	0.881689	0.838072	0.803184	0.910311	0.840027	0.770917	0.031555	0.027816	0.023731	0.875106	0.804487	0.735781	0.198561	0.179734	0.167208	0.086675	0.07602	0.065718	0.208819	0.188635	0.167069	0.062088	0.057385	0.054656	0.090754	0.077591	0.067886	0.065246	0.06089	0.059129	0.216639	0.193958	0.175549	0.033461	0.026548	0.021529	1.04823	0.924899	0.850616	0.084727	0.081643	0.074546	0.535005	0.46195	0.425164	0.888872	0.801596	0.725323
28.6	0.88586	0.842225	0.806285	0.911011	0.840308	0.771769	0.031788	0.02774	0.023595	0.876255	0.805359	0.737122	0.198737	0.179964	0.166785	0.086775	0.075984	0.06591	0.209135	0.188583	0.167265	0.062474	0.057441	0.055062	0.090828	0.078067	0.067953	0.065679	0.0616	0.05939	0.217078	0.194166	0.175709	0.033526	0.02641	0.021903	1.04873	0.925449	0.851177	0.085237	0.081541	0.074533	0.534766	0.461938	0.425555	0.889093	0.802145	0.725754
28.8	0.890715	0.845629	0.809638	0.911886	0.841225	0.772116	0.032041	0.02801	0.023519	0.87703	0.806495	0.738172	0.198809	0.18013	0.166496	0.086618	0.076139	0.065987	0.209258	0.188807	0.167422	0.062742	0.057601	0.05471	0.090755	0.078084	0.068063	0.066107	0.061723	0.059724	0.217049	0.194525	0.176141	0.034137	0.026148	0.022026	1.04917	0.92601	0.851503	0.085573	0.081275	0.074251	0.534247	0.462702	0.425715	0.889612	0.802543	0.725831
29	0.894844	0.849615	0.812986	0.912892	0.841645	0.772737	0.031994	0.028149	0.023672	0.87801	0.807525	0.739034	0.19898	0.180492	0.166414	0.086755	0.07617	0.066115	0.209539	0.188973	0.167794	0.063151	0.057711	0.054662	0.090729	0.078389	0.068357	0.066303	0.061907	0.060281	0.217369	0.194596	0.176626	0.034638	0.025656	0.022001	1.04955	0.926588	0.851707	0.085915	0.081552	0.074251	0.534714	0.463083	0.425581	0.890121	0.80272	0.726299
29.2	0.898757	0.85341	0.816509	0.913779	0.842454	0.773224	0.03214	0.028351	0.023555	0.878873	0.808633	0.739799	0.199217	0.180605	0.166575	0.086955	0.076118	0.065975	0.209585	0.189353	0.167771	0.06339	0.057776	0.054558	0.091023	0.078444	0.068453	0.066429	0.062374	0.060858	0.217524	0.194717	0.177289	0.034423	0.025536	0.022356	1.04999	0.927143	0.852091	0.086176	0.081816	0.074296	0.534665	0.463012	0.42611	0.890495	0.802889	0.726398
29.4	0.902881	0.857184	0.819862	0.914015	0.843185	0.773827	0.031987	0.028297	0.023713	0.880139	0.809778	0.740878	0.199275	0.180573	0.166488	0.087305	0.076479	0.066151	0.209793	0.189694	0.168167	0.063525	0.058172	0.054682	0.091402	0.078327	0.068601	0.066775	0.062965	0.0611	0.217521	0.195001	0.177686	0.03436	0.025348	0.021931	1.05047	0.927377	0.852218	0.086284	0.081835	0.074546	0.534676	0.463369	0.42609	0.890889	0.803405	0.726746
29.6	0.907336	0.860347	0.823521	0.914192	0.843885	0.774625	0.032107	0.028566	0.023756	0.881254	0.810731	0.741509	0.199851	0.180606	0.166788	0.087353	0.076542	0.065943	0.209904	0.189975	0.168282	0.063536	0.058421	0.054734	0.091454	0.077822	0.068839	0.06735	0.063319	0.061498	0.217731	0.195574	0.17792	0.033843	0.025578	0.021656	1.05073	0.927095	0.852365	0.086232	0.08175	0.07488	0.535139	0.463483	0.426077	0.891209	0.803788	0.727037
29.8	0.91138	0.863652	0.82641	0.915012	0.844195	0.775394	0.031972	0.02833	0.02394	0.882199	0.811885	0.742551	0.199923	0.181098	0.16694	0.087583	0.076562	0.066363	0.21031	0.190233	0.168421	0.063687	0.058497	0.054726	0.091895	0.077246	0.069304	0.068222	0.063524	0.061545	0.218419	0.195617	0.177766	0.033944	0.025769	0.021592	1.05142	0.927636	0.852428	0.086716	0.081838	0.075325	0.535516	0.46358	0.426224	0.891712	0.804541	0.727108
30	0.915548	0.867061	0.829585	0.915313	0.844727	0.775532	0.032082	0.027907	0.023902	0.883242	0.812833	0.743201	0.200493	0.181341	0.167066	0.087631	0.076745	0.06668	0.210547	0.190546	0.168695	0.063871	0.058764	0.054074	0.092043	0.076939	0.0695	0.069147	0.063619	0.061632	0.218636	0.195962	0.177626	0.033862	0.026038	0.021197	1.05186	0.928189	0.852691	0.086771	0.082092	0.07534	0.535739	0.463894	0.426456	0.891784	0.80511	0.727242
30.2	0.919558	0.870704	0.832708	0.916027	0.845307	0.775757	0.032208	0.027754	0.024041	0.884272	0.813679	0.74425	0.200523	0.181626	0.167397	0.088032	0.076452	0.066772	0.210749	0.190867	0.169129	0.063951	0.05878	0.054184	0.091694	0.077053	0.0696	0.069161	0.064183	0.061703	0.219132	0.196003	0.17804	0.034005	0.025969	0.021128	1.05215	0.928706	0.852671	0.087002	0.082369	0.07532	0.535723	0.463875	0.426319	0.892364	0.805313	0.727542
30.4	0.923548	0.874387	0.836473	0.916779	0.845476	0.776403	0.032215	0.027863	0.024083	0.885636	0.814562	0.745136	0.200858	0.182194	0.168014	0.088437	0.076609	0.067269	0.210869	0.191005	0.16968	0.064019	0.058973	0.054456	0.091548	0.076907	0.06932	0.069271	0.064075	0.061761	0.219392	0.19604	0.177849	0.034157	0.025936	0.020773	1.05246	0.928764	0.853092	0.08711	0.082511	0.0755	0.536029	0.463871	0.426244	0.892965	0.805199	0.727615
30.6	0.927417	0.878294	0.839831	0.917597	0.845822	0.777136	0.032195	0.027767	0.02419	0.886735	0.815615	0.746033	0.201543	0.182645	0.168368	0.088892	0.076469	0.067412	0.211181	0.19114	0.169934	0.064219	0.05907	0.054194	0.091493	0.076874	0.069753	0.069485	0.064253	0.062024	0.219729	0.196376	0.17768	0.034084	0.02587	0.020329	1.05232	0.929171	0.853144	0.087162	0.083047	0.075747	0.536245	0.464028	0.426594	0.893521	0.80524	0.727895
30.8	0.931372	0.882137	0.842936	0.918035	0.846407	0.777161	0.032057	0.027873	0.024276	0.887993	0.816731	0.746937	0.201708	0.182839	0.168701	0.089297	0.07628	0.067406	0.211287	0.191127	0.169922	0.064334	0.059502	0.054187	0.091438	0.076436	0.069987	0.06983	0.064723	0.062693	0.220206	0.196272	0.177215	0.034045	0.025988	0.020176	1.05263	0.929283	0.853567	0.087234	0.083282	0.075802	0.536739	0.464075	0.426964	0.893634	0.805296	0.728119
31	0.935238	0.886027	0.846503	0.91842	0.846458	0.77754	0.032491	0.027944	0.024219	0.889302	0.817756	0.74806	0.202048	0.182972	0.169161	0.089512	0.07611	0.067614	0.211692	0.191532	0.170174	0.06427	0.059747	0.054306	0.091271	0.076288	0.070072	0.070076	0.065132	0.063257	0.220416	0.196119	0.177382	0.033769	0.026231	0.019624	1.05321	0.929522	0.85369	0.086946	0.083473	0.075947	0.536941	0.464382	0.426655	0.894022	0.805827	0.728234
31.2	0.939147	0.889769	0.849643	0.918739	0.846595	0.778009	0.032814	0.028108	0.024147	0.890523	0.819057	0.748823	0.20237	0.183193	0.169645	0.089371	0.075917	0.067529	0.212264	0.191617	0.170529	0.064444	0.060025	0.054413	0.091382	0.076224	0.06974	0.070192	0.065303	0.063426	0.22095	0.195964	0.177382	0.033555	0.026551	0.019186	1.05359	0.929965	0.854325	0.08695	0.083367	0.076226	0.536745	0.464565	0.426674	0.894282	0.806257	0.728304
31.4	0.943058	0.893484	0.852606	0.918961	0.846881	0.778134	0.032889	0.028265	0.02383	0.891622	0.820039	0.749982	0.202438	0.182847	0.169621	0.089222	0.076017	0.06785	0.212372	0.191928	0.170408	0.064391	0.060235	0.054692	0.091531	0.076563	0.069357	0.070768	0.065645	0.063667	0.22098	0.196115	0.177623	0.033674	0.027104	0.019048	1.05393	0.930267	0.854605	0.087428	0.083298	0.076116	0.536928	0.46492	0.426276	0.894292	0.806547	0.728252
31.6	0.94686	0.89668	0.855922	0.919567	0.846916	0.778785	0.032821	0.02834	0.023698	0.892845	0.821171	0.751079	0.20244	0.183026	0.169872	0.089061	0.075828	0.067853	0.212664	0.192613	0.170531	0.064611	0.060329	0.054898	0.091223	0.077004	0.068923	0.071057	0.065736	0.063971	0.221329	0.196494	0.178024	0.033321	0.027554	0.019158	1.0541	0.93059	0.855339	0.087598	0.08338	0.07596	0.53732	0.465632	0.426579	0.894321	0.806634	0.728667
31.8	0.950688	0.900318	0.859505	0.920009	0.847022	0.779494	0.03322	0.028168	0.023686	0.894101	0.822219	0.752341	0.202614	0.183475	0.170111	0.089089	0.075706	0.068042	0.212957	0.193124	0.1707	0.064727	0.060526	0.055224	0.09114	0.077521	0.068949	0.071413	0.066024	0.064254	0.22189	0.196193	0.178351	0.033469	0.027735	0.019087	1.05451	0.930805	0.855532	0.087701	0.083583	0.076249	0.537297	0.465791	0.426861	0.894616	0.807009	0.729055
32	0.954396	0.903898	0.862581	0.920405	0.847468	0.779979	0.033477	0.028187	0.023596	0.895493	0.823331	0.753259	0.202818	0.183696	0.170177	0.089219	0.075893	0.06833	0.213242	0.193444	0.170733	0.064851	0.060775	0.055461	0.091211	0.077663	0.068788	0.071664	0.066529	0.06444	0.222287	0.196349	0.178743	0.03313	0.027697	0.019297	1.05486	0.930905	0.855714	0.087995	0.083604	0.07626	0.537096	0.465816	0.427183	0.894776	0.807302	0.729269
32.2	0.958014	0.907157	0.865667	0.920542	0.847929	0.779973	0.03382	0.028417	0.023543	0.896696	0.824413	0.754477	0.203107	0.183924	0.170727	0.089134	0.075984	0.068407	0.213891	0.193495	0.171035	0.065032	0.061063	0.055792	0.091305	0.077827	0.068468	0.072237	0.066977	0.064622	0.222384	0.19669	0.178913	0.033169	0.028057	0.019541	1.0553	0.931291	0.856135	0.087843	0.083715	0.076299	0.537023	0.465709	0.427195	0.895125	0.807362	0.72955
32.4	0.961926	0.910644	0.868958	0.921267	0.848203	0.7806	0.034083	0.028779	0.023314	0.897507	0.825364	0.755281	0.203538	0.183966	0.171015	0.088897	0.076425	0.068478	0.214425	0.19394	0.171296	0.065159	0.061357	0.056232	0.091486	0.07823	0.068534	0.072745	0.067186	0.06495	0.222472	0.19715	0.178873	0.033156	0.028338	0.01986	1.05549	0.93127	0.856725	0.088149	0.08373	0.07639	0.536613	0.46573	0.427403	0.895373	0.80741	0.73021
32.6	0.96588	0.913916	0.872209	0.921694	0.848312	0.780584	0.034632	0.028681	0.023205	0.898669	0.826801	0.756187	0.203654	0.184038	0.170924	0.088965	0.076939	0.068412	0.214456	0.194493	0.171424	0.065482	0.061338	0.056261	0.091373	0.078364	0.068032	0.072946	0.067744	0.065402	0.22297	0.197077	0.17889	0.033079	0.028301	0.02029	1.05592	0.931907	0.857058	0.08824	0.084248	0.076707	0.536584	0.465722	0.42781	0.895458	0.807826	0.730695
32.8	0.969957	0.917283	0.875637	0.922329	0.848878	0.780595	0.034444	0.028905	0.02326	0.900108	0.827999	0.757006	0.203814	0.183988	0.171015	0.089356	0.076972	0.068403	0.21496	0.194747	0.171863	0.065527	0.061426	0.056224	0.091216	0.078646	0.067794	0.073441	0.067555	0.0658	0.222857	0.197727	0.179288	0.033504	0.028261	0.020541	1.05645	0.932593	0.857598	0.088221	0.0842	0.076982	0.53649	0.466105	0.428076	0.896234	0.807778	0.731174
33	0.973639	0.920808	0.878736	0.922958	0.849309	0.780701	0.034388	0.029038	0.023628	0.901348	0.82921	0.757629	0.204131	0.184169	0.17126	0.089676	0.077413	0.068397	0.215396	0.195119	0.172208	0.065795	0.06161	0.056489	0.091959	0.07933	0.067947	0.073434	0.068007	0.066415	0.223471	0.197851	0.179533	0.033042	0.02806	0.021177	1.05667	0.932763	0.857902	0.088307	0.084508	0.077161	0.536534	0.465962	0.42837	0.896657	0.80832	0.731565
33.2	0.977157	0.924252	0.882197	0.923408	0.849654	0.78108	0.034329	0.029136	0.023656	0.9028	0.830319	0.758531	0.204088	0.184226	0.171671	0.090291	0.077527	0.067959	0.21555	0.195427	0.172505	0.065844	0.061876	0.056671	0.092622	0.079601	0.068298	0.073583	0.068548	0.066678	0.223619	0.198341	0.179546	0.032895	0.028153	0.021289	1.05682	0.932801	0.857907	0.088093	0.084824	0.077622	0.536501	0.465796	0.428694	0.896947	0.808686	0.731677
33.4	0.981066	0.927362	0.885437	0.923309	0.850348	0.78153	0.03438	0.029104	0.023924	0.904139	0.831279	0.759389	0.204253	0.184498	0.171918	0.090435	0.078059	0.067864	0.215942	0.195704	0.17289	0.065961	0.061828	0.05681	0.093071	0.079469	0.068662	0.073924	0.068873	0.066802	0.224005	0.199027	0.179497	0.032743	0.027972	0.021293	1.05692	0.932858	0.857774	0.088171	0.085023	0.077278	0.537011	0.465975	0.428745	0.897206	0.809298	0.732059
33.6	0.985136	0.93062	0.888717	0.92374	0.850847	0.781676	0.034629	0.029325	0.024359	0.905244	0.832186	0.760031	0.204686	0.184939	0.171824	0.090365	0.078489	0.067954	0.216171	0.195934	0.173143	0.065738	0.06171	0.056806	0.093351	0.079454	0.069105	0.074434	0.069271	0.067233	0.223994	0.199308	0.17964	0.032583	0.028034	0.021568	1.05712	0.932929	0.857647	0.087942	0.085199	0.077209	0.53741	0.465842	0.428925	0.897324	0.80974	0.73191
33.8	0.989154	0.933991	0.891723	0.924627	0.851086	0.781697	0.034732	0.029317	0.024635	0.906282	0.833278	0.761183	0.204547	0.185578	0.171806	0.090894	0.078497	0.068014	0.216625	0.196344	0.173296	0.066	0.061417	0.056664	0.093434	0.079372	0.06923	0.075054	0.069555	0.067176	0.224368	0.199842	0.179899	0.032721	0.027948	0.021531	1.05746	0.933487	0.857645	0.087997	0.085442	0.077378	0.537469	0.465987	0.428812	0.897873	0.80987	0.731873
34	0.993335	0.937552	0.894873	0.924802	0.851936	0.781198	0.034666	0.029313	0.025166	0.907646	0.834083	0.762102	0.204807	0.18583	0.17199	0.091366	0.078722	0.068067	0.21691	0.196651	0.173848	0.066126	0.061576	0.056476	0.093322	0.079561	0.069488	0.075032	0.069458	0.067193	0.224569	0.199905	0.179806	0.032942	0.02773	0.021978	1.05771	0.933443	0.857706	0.087652	0.08556	0.077491	0.537661	0.466168	0.429091	0.898368	0.809793	0.732062
34.2	0.997103	0.941437	0.897952	0.925605	0.852065	0.78136	0.034696	0.02951	0.02527	0.908642	0.835176	0.763211	0.204824	0.186211	0.172003	0.09166	0.0787	0.068188	0.216963	0.196852	0.174374	0.066344	0.061525	0.056774	0.093255	0.079748	0.069337	0.074983	0.069679	0.067367	0.224855	0.199807	0.179984	0.033288	0.027079	0.022142	1.05797	0.933576	0.857709	0.087635	0.085712	0.077466	0.537882	0.465828	0.428716	0.899041	0.809886	0.732548
34.4	1.00099	0.945144	0.90097	0.92614	0.852288	0.781771	0.034636	0.029669	0.025426	0.90999	0.836176	0.764191	0.205329	0.186921	0.172313	0.091435	0.079053	0.068395	0.21714	0.197144	0.174653	0.066626	0.061792	0.057061	0.093392	0.079689	0.069967	0.075462	0.069379	0.067766	0.225036	0.199941	0.180327	0.033166	0.026988	0.021983	1.05803	0.933743	0.857753	0.087808	0.085782	0.077578	0.538285	0.46608	0.428941	0.89934	0.809902	0.732746
34.6	1.00429	0.948447	0.90417	0.926342	0.852854	0.782271	0.034446	0.029853	0.025681	0.91087	0.837074	0.765142	0.205817	0.187113	0.172551	0.091509	0.078752	0.068205	0.217571	0.19721	0.174744	0.066977	0.061658	0.057005	0.09345	0.079654	0.070853	0.076252	0.06941	0.068084	0.225089	0.199909	0.180561	0.033238	0.026737	0.022021	1.05806	0.933764	0.857755	0.087784	0.085938	0.077756	0.538219	0.466495	0.429129	0.89955	0.810464	0.733034
34.8	1.00804	0.952121	0.907313	0.92689	0.853328	0.782413	0.0344	0.030132	0.02595	0.912006	0.838326	0.766319	0.20604	0.187541	0.172378	0.091527	0.078482	0.068196	0.217716	0.197691	0.174955	0.066906	0.061873	0.057007	0.093547	0.079598	0.07094	0.07673	0.069951	0.068282	0.225127	0.199704	0.180858	0.033467	0.026474	0.022115	1.05824	0.933706	0.857788	0.087778	0.085745	0.077785	0.538207	0.466541	0.429089	0.89945	0.810361	0.732697
35	1.0116	0.95538	0.910173	0.927074	0.853581	0.782694	0.03496	0.030325	0.025962	0.912814	0.839156	0.76742	0.206113	0.187733	0.172518	0.091339	0.078571	0.068031	0.217973	0.198049	0.175281	0.067044	0.061911	0.057124	0.093076	0.079887	0.071145	0.076918	0.069604	0.068226	0.224856	0.19975	0.181522	0.033638	0.026325	0.022146	1.05805	0.934301	0.857798	0.08776	0.085965	0.078467	0.538068	0.466649	0.428902	0.899466	0.810982	0.732967
35.2	1.01543	0.958807	0.912778	0.927152	0.853966	0.783413	0.035091	0.030221	0.025785	0.913723	0.840132	0.768135	0.206184	0.18808	0.172498	0.090686	0.078716	0.068132	0.218227	0.198219	0.175284	0.067158	0.062101	0.057283	0.093177	0.08	0.070959	0.077403	0.069767	0.068102	0.224713	0.199734	0.181662	0.033702	0.026245	0.022573	1.0579	0.934369	0.858054	0.088023	0.085484	0.078493	0.538226	0.467138	0.429057	0.899416	0.811252	0.733202
35.4	1.01913	0.962191	0.915606	0.927164	0.854275	0.784101	0.035157	0.03023	0.025752	0.914773	0.841	0.769313	0.206526	0.188192	0.172414	0.090573	0.078566	0.068324	0.218263	0.198597	0.175453	0.066778	0.062375	0.057569	0.092973	0.080625	0.071172	0.07777	0.069816	0.068056	0.224689	0.200003	0.182144	0.033458	0.026391	0.022225	1.05771	0.935297	0.858737	0.088471	0.08508	0.078569	0.53865	0.466993	0.429359	0.899506	0.811541	0.733361
35.6	1.02275	0.965329	0.918494	0.927564	0.854492	0.784892	0.035308	0.030334	0.025949	0.915774	0.841919	0.77011	0.206711	0.188428	0.172712	0.090566	0.078475	0.068334	0.218752	0.199093	0.175577	0.066849	0.062496	0.0575	0.092851	0.080822	0.07121	0.077994	0.06998	0.068271	0.225111	0.20016	0.182666	0.032915	0.026293	0.022401	1.05783	0.935654	0.85889	0.088814	0.084228	0.078816	0.538962	0.467133	0.429967	0.899642	0.811935	0.733556
35.8	1.02661	0.968431	0.921587	0.927224	0.854853	0.785149	0.035525	0.030264	0.025973	0.916376	0.842839	0.77103	0.206774	0.188991	0.173047	0.090261	0.078796	0.068491	0.219067	0.199234	0.175798	0.067018	0.062771	0.058003	0.093228	0.080904	0.071474	0.078423	0.070396	0.068629	0.22563	0.199958	0.183104	0.033055	0.026517	0.022396	1.05812	0.936109	0.858866	0.088919	0.083714	0.079219	0.538854	0.466989	0.430154	0.900035	0.81201	0.733852
36	1.03045	0.971744	0.924186	0.927362	0.855267	0.785471	0.035664	0.030393	0.025956	0.917227	0.843945	0.771577	0.207426	0.188918	0.173536	0.090183	0.079193	0.068698	0.219387	0.199504	0.175712	0.067245	0.062965	0.058196	0.093596	0.080753	0.071144	0.078701	0.070654	0.068868	0.225855	0.200309	0.183487	0.033003	0.026389	0.022525	1.05856	0.93656	0.859099	0.08907	0.083665	0.079206	0.538771	0.466631	0.430238	0.900224	0.811919	0.734226
36.2	1.03417	0.97468	0.926776	0.927359	0.855756	0.785842	0.035849	0.03049	0.025702	0.917849	0.844841	0.772359	0.207865	0.18897	0.173882	0.09024	0.079349	0.068657	0.219699	0.199807	0.175844	0.067451	0.063022	0.058585	0.093883	0.081058	0.071024	0.079318	0.070578	0.069104	0.226233	0.200742	0.183648	0.033035	0.026553	0.02221	1.05887	0.936801	0.859482	0.089233	0.08403	0.079334	0.538751	0.466707	0.430163	0.900361	0.811856	0.734461
36.4	1.03791	0.977985	0.930067	0.927855	0.856016	0.785967	0.035727	0.030342	0.02543	0.918566	0.845897	0.772666	0.208313	0.189311	0.174168	0.090288	0.079902	0.068489	0.219964	0.200182	0.175816	0.067693	0.063222	0.058948	0.093951	0.081304	0.071161	0.079472	0.07067	0.069069	0.226847	0.20078	0.183949	0.032944	0.02657	0.022049	1.05887	0.937259	0.859893	0.089568	0.084503	0.079712	0.53861	0.466538	0.430573	0.900445	0.811794	0.73484
36.6	1.04159	0.981289	0.932413	0.927991	0.856825	0.785575	0.035869	0.030356	0.025429	0.919559	0.847042	0.773087	0.208269	0.189724	0.174508	0.090501	0.080262	0.068215	0.220347	0.200306	0.175678	0.068064	0.063496	0.058991	0.093813	0.081741	0.071122	0.07948	0.070872	0.069382	0.226915	0.201163	0.1839	0.032992	0.026754	0.021844	1.05967	0.937588	0.860218	0.089873	0.084609	0.079918	0.539155	0.466588	0.431015	0.90084	0.812035	0.73498
36.8	1.04518	0.984323	0.934964	0.928484	0.857144	0.785634	0.035633	0.030628	0.025657	0.920502	0.847811	0.773754	0.208433	0.189728	0.174937	0.090966	0.080223	0.068381	0.22091	0.200384	0.175938	0.068539	0.064001	0.058989	0.094263	0.082478	0.07134	0.079801	0.07115	0.070046	0.226704	0.201739	0.184259	0.033203	0.026727	0.021659	1.05958	0.937844	0.860446	0.089746	0.084472	0.079863	0.538601	0.466933	0.431244	0.901557	0.811976	0.735354
37	1.04887	0.987286	0.937722	0.928777	0.857585	0.786027	0.035644	0.030629	0.025745	0.921115	0.848628	0.774442	0.208935	0.189789	0.17524	0.091039	0.080604	0.068529	0.221298	0.200799	0.175813	0.068992	0.064465	0.059178	0.095186	0.082971	0.071693	0.079667	0.071515	0.070455	0.227323	0.202094	0.184507	0.032938	0.026685	0.021556	1.05951	0.937595	0.860565	0.090032	0.084554	0.079765	0.538593	0.467179	0.431225	0.901805	0.812306	0.735478
37.2	1.05245	0.99058	0.940795	0.928854	0.857942	0.786342	0.035831	0.030913	0.025731	0.921948	0.849388	0.775052	0.208743	0.189975	0.175605	0.091539	0.080593	0.068353	0.221211	0.201062	0.176229	0.069025	0.064662	0.059159	0.095334	0.083104	0.072211	0.07972	0.071888	0.070352	0.227409	0.202525	0.184373	0.033204	0.026831	0.021183	1.05941	0.9376	0.860671	0.090064	0.084542	0.080087	0.538781	0.46734	0.431471	0.901892	0.812438	0.735713
37.4	1.05614	0.993633	0.943352	0.928979	0.858473	0.78648	0.035904	0.031156	0.025886	0.922925	0.850094	0.775827	0.209273	0.190142	0.175834	0.091298	0.080645	0.068652	0.221721	0.201118	0.176242	0.069413	0.064822	0.059294	0.095363	0.082783	0.07245	0.079785	0.07215	0.070853	0.227755	0.202726	0.184724	0.033297	0.026797	0.021043	1.05949	0.937754	0.860898	0.09038	0.084961	0.07964	0.538783	0.467547	0.431604	0.902374	0.812621	0.735675
37.6	1.05957	0.996742	0.946129	0.929526	0.858498	0.786281	0.035959	0.031521	0.025988	0.923667	0.850609	0.776749	0.2095	0.189997	0.175994	0.091368	0.080426	0.068663	0.222117	0.201238	0.176458	0.06935	0.065175	0.059646	0.095547	0.082577	0.07241	0.079774	0.072483	0.071206	0.227638	0.202914	0.184719	0.033478	0.026803	0.020976	1.05975	0.937607	0.861076	0.090383	0.085607	0.079583	0.538865	0.467622	0.431921	0.90251	0.812399	0.735582
37.8	1.06304	0.999993	0.948919	0.929814	0.858746	0.78635	0.03619	0.031659	0.025989	0.924735	0.851146	0.777792	0.209683	0.189939	0.176338	0.091658	0.080177	0.068697	0.222385	0.201604	0.176473	0.069931	0.065245	0.05986	0.095859	0.082464	0.072493	0.079789	0.072565	0.071426	0.228286	0.203275	0.184476	0.033754	0.026832	0.020977	1.05994	0.937515	0.861437	0.090736	0.086309	0.079744	0.538605	0.467647	0.431914	0.903127	0.812477	0.735505
38	1.06634	1.00322	0.951328	0.929777	0.859015	0.786604	0.036241	0.031845	0.026338	0.925911	0.851769	0.778776	0.209725	0.18993	0.176451	0.091368	0.080567	0.069131	0.222785	0.20197	0.176971	0.070063	0.065454	0.059688	0.09599	0.082457	0.072909	0.080156	0.072631	0.07187	0.2285	0.203292	0.18421	0.034255	0.026767	0.021201	1.06041	0.937542	0.861954	0.090582	0.086686	0.079667	0.538523	0.467946	0.432249	0.903684	0.812832	0.735575
38.2	1.06938	1.00683	0.954061	0.930386	0.85868	0.787222	0.036478	0.031976	0.026089	0.926787	0.852604	0.779585	0.209941	0.18999	0.176531	0.091226	0.080508	0.069136	0.222805	0.202523	0.177052	0.070664	0.065542	0.0598	0.096077	0.082297	0.072753	0.080482	0.072562	0.072172	0.228426	0.203699	0.184553	0.034347	0.02649	0.021185	1.06054	0.937955	0.862209	0.090424	0.086397	0.07969	0.538339	0.468042	0.432307	0.903691	0.813107	0.735599
38.4	1.07258	1.0098	0.956992	0.930622	0.859063	0.787619	0.036712	0.032145	0.026377	0.928037	0.853245	0.780551	0.210004	0.190223	0.177022	0.091013	0.080533	0.069098	0.223166	0.203052	0.177398	0.070668	0.065617	0.060037	0.096136	0.081985	0.072906	0.081111	0.072615	0.072539	0.228386	0.203784	0.184707	0.034569	0.026541	0.021391	1.06028	0.938143	0.861956	0.090274	0.086317	0.079769	0.53851	0.46855	0.43247	0.903822	0.813281	0.735286
38.6	1.07554	1.01253	0.960174	0.930802	0.859104	0.787967	0.036714	0.032547	0.026681	0.928974	0.854268	0.781308	0.209985	0.190188	0.17693	0.091361	0.08021	0.069308	0.22358	0.203239	0.177907	0.070865	0.065528	0.059955	0.096274	0.082027	0.07245	0.081346	0.072798	0.072646	0.228586	0.203746	0.184292	0.034789	0.026673	0.021691	1.06039	0.938043	0.862171	0.090043	0.086335	0.079784	0.53819	0.468934	0.432669	0.903948	0.813665	0.735131
38.8	1.07905	1.01578	0.962728	0.93107	0.859165	0.788065	0.036899	0.032504	0.026839	0.930293	0.855258	0.782281	0.209874	0.190236	0.177176	0.091452	0.080388	0.069342	0.223387	0.203543	0.178474	0.070812	0.06575	0.059787	0.096229	0.08192	0.071902	0.082129	0.073563	0.072977	0.22868	0.203962	0.184058	0.03483	0.02655	0.021705	1.06035	0.93827	0.862571	0.090104	0.08683	0.079564	0.538124	0.469151	0.432828	0.904036	0.813725	0.735195
39	1.08253	1.0187	0.965176	0.930718	0.859326	0.788589	0.037422	0.032385	0.026955	0.931181	0.855969	0.782975	0.209874	0.190033	0.177334	0.091861	0.080462	0.069431	0.223385	0.203942	0.179113	0.070601	0.065883	0.060067	0.09601	0.081763	0.071859	0.082153	0.073688	0.073167	0.228758	0.203892	0.18378	0.035153	0.026455	0.022075	1.06011	0.938583	0.862757	0.090429	0.087502	0.079641	0.538293	0.469192	0.433033	0.903967	0.814346	0.735609
39.2	1.08625	1.02202	0.967815	0.931017	0.859553	0.789336	0.037605	0.031985	0.02698	0.932432	0.85702	0.783781	0.210224	0.190151	0.177318	0.092041	0.080199	0.069623	0.223326	0.203977	0.179489	0.070416	0.065911	0.060081	0.09641	0.08176	0.071901	0.082417	0.074202	0.073255	0.229059	0.203828	0.183664	0.035161	0.026383	0.022077	1.06034	0.938941	0.863165	0.090275	0.087456	0.079642	0.538616	0.469311	0.433371	0.903843	0.814777	0.735758
39.4	1.08923	1.02521	0.970245	0.930935	0.859646	0.789705	0.037394	0.032068	0.02735	0.93331	0.857714	0.784777	0.2104	0.190491	0.177388	0.092543	0.080118	0.069636	0.223411	0.2041	0.180303	0.070365	0.065738	0.060358	0.096137	0.081832	0.072183	0.082815	0.074532	0.073621	0.229372	0.203684	0.184001	0.035015	0.026649	0.021946	1.06053	0.939158	0.863449	0.090444	0.087527	0.079385	0.539058	0.469199	0.433617	0.903371	0.81486	0.735894
39.6	1.09266	1.02832	0.972679	0.931221	0.859664	0.789661	0.037555	0.03197	0.02766	0.934063	0.858388	0.785568	0.210259	0.190676	0.177588	0.092942	0.080108	0.069618	0.223813	0.204108	0.180525	0.070623	0.065682	0.060159	0.096504	0.081539	0.072336	0.083367	0.074728	0.074034	0.229701	0.20383	0.184235	0.034926	0.026875	0.022446	1.0609	0.939037	0.863269	0.090389	0.087118	0.079219	0.539424	0.469449	0.433664	0.902878	0.815286	0.736309
39.8	1.09618	1.03155	0.97519	0.930891	0.859723	0.789577	0.037556	0.031836	0.027713	0.934707	0.859446	0.78619	0.210457	0.1912	0.177886	0.092944	0.080333	0.069621	0.22392	0.204067	0.181047	0.071012	0.065429	0.060389	0.097041	0.081441	0.07253	0.083666	0.074843	0.074157	0.229896	0.203699	0.184285	0.034871	0.026939	0.022439	1.06126	0.939127	0.863234	0.090122	0.087007	0.079443	0.539642	0.469689	0.433557	0.902799	0.815287	0.73648
40	1.09952	1.03484	0.977721	0.931142	0.859783	0.789698	0.03757	0.032173	0.027935	0.935431	0.860196	0.786871	0.21071	0.19121	0.178107	0.093263	0.080243	0.069913	0.224251	0.204107	0.181365	0.071171	0.06556	0.06048	0.097892	0.081528	0.072644	0.08404	0.075254	0.074135	0.22991	0.203706	0.184571	0.034758	0.026791	0.022605	1.06156	0.938842	0.862986	0.090201	0.087301	0.07929	0.539919	0.469241	0.433749	0.902592	0.81545	0.73678
40.2	1.10292	1.03757	0.980435	0.931164	0.86005	0.789793	0.037623	0.031988	0.027983	0.936381	0.861023	0.787629	0.210717	0.191572	0.178124	0.093392	0.080447	0.069691	0.224382	0.204321	0.18176	0.071248	0.065622	0.060751	0.098017	0.081904	0.072907	0.084275	0.075471	0.073899	0.230112	0.203569	0.185189	0.034803	0.026516	0.022185	1.06177	0.938947	0.862738	0.090197	0.087695	0.079486	0.54015	0.469546	0.433694	0.902035	0.815381	0.736838
40.4	1.10652	1.04062	0.983242	0.931302	0.86056	0.789675	0.037417	0.031966	0.028071	0.937093	0.86197	0.788269	0.210609	0.192057	0.178537	0.093536	0.080863	0.069475	0.224799	0.204316	0.181734	0.071558	0.065994	0.060884	0.097868	0.081488	0.072889	0.08397	0.075942	0.07389	0.230331	0.203409	0.185828	0.034826	0.02635	0.022073	1.06193	0.938663	0.862565	0.090229	0.087936	0.079503	0.540552	0.469474	0.433926	0.901933	0.815582	0.736744
40.6	1.10972	1.04397	0.985211	0.931421	0.861154	0.789785	0.037462	0.032008	0.02811	0.937636	0.862781	0.788596	0.21042	0.192262	0.178545	0.09367	0.080863	0.069492	0.225228	0.20409	0.181757	0.071824	0.066217	0.060877	0.097792	0.081549	0.073017	0.084242	0.076136	0.074056	0.230227	0.203909	0.186033	0.034856	0.026142	0.022153	1.06222	0.938472	0.862611	0.090218	0.088016	0.079176	0.540728	0.469424	0.434127	0.902257	0.815918	0.737297
40.8	1.11326	1.04665	0.987999	0.931384	0.861583	0.79023	0.037286	0.031991	0.028232	0.938453	0.863759	0.789363	0.210912	0.192443	0.178618	0.093925	0.080962	0.069775	0.225628	0.20425	0.182216	0.072307	0.066357	0.060816	0.098173	0.081868	0.073411	0.084112	0.076755	0.074124	0.230478	0.20411	0.186937	0.034983	0.025809	0.02222	1.06184	0.938718	0.862466	0.089813	0.087979	0.078969	0.540608	0.469439	0.433941	0.902262	0.815989	0.737598
41	1.11668	1.04947	0.99056	0.931007	0.861981	0.790468	0.037075	0.031735	0.028279	0.939253	0.864404	0.790226	0.211334	0.192828	0.178609	0.093826	0.081127	0.069892	0.225779	0.204632	0.182245	0.072379	0.066563	0.060905	0.098344	0.08183	0.073797	0.084349	0.077007	0.073902	0.231	0.204429	0.187324	0.0347	0.025938	0.021944	1.06203	0.938617	0.862536	0.089832	0.087061	0.078764	0.541196	0.469423	0.433887	0.902362	0.816269	0.737428
41.2	1.1201	1.05228	0.993298	0.931402	0.862419	0.790344	0.036988	0.031752	0.02816	0.940229	0.865117	0.791056	0.211495	0.193169	0.178787	0.09381	0.081128	0.069932	0.225977	0.204449	0.182368	0.072296	0.066557	0.061016	0.09791	0.081734	0.074202	0.084536	0.077188	0.073947	0.231188	0.204634	0.187666	0.034581	0.025865	0.022123	1.06181	0.938512	0.862618	0.08956	0.08671	0.079062	0.541397	0.469485	0.434251	0.902636	0.816586	0.737351
41.4	1.12334	1.05465	0.995568	0.931714	0.862317	0.790368	0.036961	0.031853	0.028087	0.941266	0.865777	0.791827	0.211854	0.193349	0.179157	0.093566	0.080914	0.070153	0.226674	0.204421	0.182177	0.07246	0.066914	0.061134	0.097603	0.081702	0.07417	0.084816	0.077483	0.074332	0.231384	0.205212	0.188246	0.034679	0.025653	0.02187	1.06177	0.93881	0.862697	0.089685	0.086958	0.079089	0.541502	0.469489	0.434281	0.902922	0.816549	0.737287
41.6	1.12632	1.05713	0.998325	0.932043	0.862006	0.790481	0.037053	0.031982	0.027998	0.942054	0.86635	0.792489	0.212122	0.193585	0.179456	0.093345	0.080673	0.070207	0.226956	0.204612	0.182174	0.072478	0.067002	0.061254	0.097781	0.081735	0.074277	0.084821	0.077588	0.074518	0.231515	0.205625	0.18859	0.034549	0.025331	0.021866	1.0618	0.939475	0.862823	0.090013	0.08706	0.079416	0.541559	0.469331	0.434184	0.903173	0.816404	0.737488
41.8	1.12944	1.05988	1.00111	0.932233	0.862129	0.790905	0.037259	0.031984	0.028073	0.943155	0.867033	0.793177	0.212101	0.19378	0.179346	0.09313	0.080947	0.07068	0.227318	0.204922	0.181816	0.072804	0.067376	0.061121	0.097949	0.081678	0.074746	0.085407	0.07778	0.074783	0.231472	0.206083	0.189152	0.034663	0.025315	0.021666	1.06175	0.940189	0.863198	0.090214	0.087079	0.079651	0.54117	0.46973	0.4342	0.90352	0.816339	0.737558
42	1.13228	1.06225	1.00369	0.93224	0.862308	0.791212	0.037311	0.032042	0.027946	0.943828	0.867585	0.793619	0.212004	0.194052	0.179301	0.093031	0.081209	0.070925	0.227867	0.205116	0.181839	0.072701	0.067265	0.061076	0.09757	0.081455	0.074874	0.086546	0.078263	0.075298	0.231563	0.20626	0.189507	0.034475	0.025267	0.021468	1.06168	0.94083	0.863486	0.089841	0.086958	0.080183	0.541257	0.470235	0.434174	0.903946	0.816463	0.737588
42.2	1.1355	1.06519	1.00653	0.932827	0.862348	0.791388	0.037547	0.032148	0.027907	0.944664	0.868218	0.794059	0.21213	0.19424	0.179479	0.093245	0.081295	0.070967	0.228207	0.205285	0.181644	0.072994	0.067446	0.061069	0.097211	0.081115	0.074496	0.086496	0.078171	0.07558	0.231436	0.206662	0.189624	0.034419	0.025539	0.021341	1.06138	0.94126	0.864024	0.089891	0.086618	0.080749	0.541184	0.470481	0.434211	0.904464	0.816364	0.737697
42.4	1.13882	1.06787	1.00964	0.933071	0.862603	0.791693	0.037665	0.032388	0.028129	0.945383	0.869018	0.794854	0.21261	0.194402	0.179651	0.093207	0.081513	0.070928	0.228448	0.205551	0.181745	0.072549	0.067494	0.06121	0.097037	0.080953	0.074182	0.08709	0.078615	0.076174	0.231629	0.206912	0.189129	0.034367	0.025565	0.020844	1.06147	0.941237	0.864445	0.089769	0.086583	0.080989	0.54109	0.470544	0.433974	0.904745	0.816079	0.737817
42.6	1.14223	1.07046	1.01209	0.933251	0.862803	0.791904	0.037858	0.032825	0.028163	0.946038	0.869834	0.795231	0.212982	0.19442	0.179788	0.093694	0.081552	0.071316	0.228556	0.205959	0.18182	0.072624	0.067626	0.061401	0.096976	0.081044	0.074196	0.087458	0.079134	0.0768	0.231613	0.207364	0.188824	0.03422	0.02578	0.020782	1.06178	0.941561	0.865054	0.090148	0.086249	0.081151	0.540822	0.47077	0.434372	0.90524	0.816432	0.73799
42.8	1.14557	1.07329	1.01459	0.933331	0.863041	0.792471	0.03822	0.032731	0.028331	0.946955	0.87055	0.796031	0.213398	0.194466	0.180308	0.093691	0.081661	0.071331	0.228404	0.206503	0.181892	0.072706	0.06778	0.061488	0.096799	0.080786	0.073974	0.088307	0.079432	0.077087	0.231489	0.207612	0.188675	0.034527	0.025938	0.020615	1.06145	0.942096	0.865405	0.0902	0.086557	0.081572	0.540627	0.470946	0.434515	0.905704	0.816573	0.738365
43	1.14917	1.07593	1.01727	0.933373	0.863292	0.792902	0.038627	0.032948	0.028393	0.947518	0.871306	0.796719	0.21419	0.1947	0.180118	0.094239	0.081653	0.071163	0.228525	0.206998	0.182232	0.072442	0.067878	0.061711	0.096702	0.080878	0.074087	0.088134	0.079294	0.077601	0.231801	0.207441	0.188455	0.034538	0.026417	0.020889	1.0614	0.942691	0.86519	0.090683	0.086702	0.08206	0.54092	0.471048	0.434939	0.905564	0.816887	0.738416
43.2	1.15208	1.07872	1.01998	0.933693	0.86344	0.793077	0.038683	0.032875	0.02856	0.948096	0.871826	0.797568	0.2145	0.195089	0.180234	0.094517	0.081613	0.070748	0.228852	0.207241	0.182141	0.072676	0.06795	0.061594	0.096465	0.080715	0.074257	0.088561	0.079409	0.077953	0.2317	0.207519	0.188325	0.034478	0.026704	0.020684	1.06161	0.942884	0.865139	0.091006	0.086739	0.082632	0.541204	0.471153	0.435092	0.905327	0.8169	0.738853
43.4	1.15474	1.08166	1.02258	0.933702	0.863172	0.793174	0.038795	0.033304	0.028769	0.948605	0.872321	0.798175	0.214596	0.195472	0.180323	0.094347	0.081653	0.070765	0.229417	0.207765	0.182397	0.072986	0.067804	0.061803	0.096207	0.080727	0.073895	0.089045	0.079242	0.078364	0.231748	0.207479	0.188327	0.034473	0.027624	0.020652	1.06202	0.942626	0.865191	0.091355	0.086875	0.082721	0.541315	0.471493	0.435205	0.905158	0.816877	0.739051
43.6	1.15793	1.08458	1.02504	0.933838	0.862949	0.793274	0.039185	0.033453	0.029004	0.94927	0.87308	0.798937	0.214851	0.195514	0.180276	0.094467	0.081647	0.070703	0.229706	0.207982	0.18237	0.073209	0.068099	0.061915	0.096723	0.080625	0.07417	0.089063	0.079441	0.078616	0.231719	0.207547	0.188053	0.034428	0.027912	0.020682	1.06212	0.942636	0.864916	0.091468	0.086954	0.083175	0.541396	0.471566	0.435245	0.904936	0.817128	0.739369
43.8	1.16102	1.08717	1.02759	0.933544	0.863087	0.793048	0.039425	0.033931	0.028843	0.949887	0.8741	0.799597	0.215167	0.195775	0.18036	0.094181	0.081772	0.070839	0.229837	0.208441	0.182483	0.073543	0.068265	0.062479	0.097138	0.080639	0.074004	0.089075	0.079881	0.078459	0.231664	0.207325	0.18802	0.034802	0.028071	0.020822	1.06267	0.942131	0.864799	0.091614	0.087006	0.083306	0.541332	0.471763	0.435304	0.904829	0.817002	0.739527
44	1.16382	1.08999	1.02998	0.933703	0.86308	0.793213	0.039699	0.034121	0.028922	0.950626	0.874858	0.800283	0.215268	0.195817	0.179957	0.094152	0.081652	0.070829	0.230163	0.208871	0.182743	0.073348	0.068516	0.062889	0.097176	0.080405	0.073863	0.089385	0.080133	0.078114	0.231766	0.207417	0.188091	0.035075	0.027847	0.0211	1.0627	0.941632	0.864485	0.091784	0.087289	0.082934	0.541615	0.471518	0.435557	0.904783	0.81712	0.739867
44.2	1.16691	1.09259	1.03224	0.933475	0.863362	0.7935	0.040145	0.033961	0.028739	0.951125	0.875769	0.801144	0.215541	0.195778	0.179785	0.094465	0.082112	0.070567	0.230389	0.209425	0.182999	0.073507	0.068747	0.063361	0.097123	0.080396	0.073751	0.089207	0.080005	0.078037	0.23197	0.20757	0.18846	0.035653	0.028077	0.021571	1.06288	0.941517	0.864423	0.092024	0.087442	0.08295	0.541894	0.471666	0.43538	0.904657	0.817253	0.740124
44.4	1.17002	1.09565	1.03425	0.933243	0.863603	0.793873	0.0401	0.033864	0.028722	0.951644	0.876657	0.802174	0.215643	0.196036	0.179719	0.09452	0.082295	0.070756	0.230795	0.209623	0.183163	0.07363	0.068852	0.06359	0.097212	0.080288	0.073988	0.088882	0.080279	0.077658	0.232195	0.207859	0.188589	0.035899	0.02823	0.021524	1.06303	0.941333	0.864491	0.091946	0.087748	0.082431	0.541959	0.471672	0.435526	0.905138	0.817444	0.74037
44.6	1.17301	1.09879	1.03597	0.933225	0.864143	0.793775	0.039939	0.034049	0.02888	0.952587	0.877643	0.80287	0.215741	0.196367	0.179741	0.094822	0.082205	0.070828	0.231107	0.209787	0.18366	0.074084	0.068921	0.063817	0.097232	0.080669	0.074692	0.08913	0.0803	0.077421	0.232775	0.208365	0.189008	0.036179	0.028249	0.022178	1.06302	0.941447	0.864374	0.091892	0.088287	0.08212	0.542062	0.471245	0.435747	0.905069	0.817591	0.740818
44.8	1.176	1.1011	1.03805	0.933219	0.86447	0.793924	0.039719	0.034153	0.028789	0.953337	0.878751	0.803828	0.216023	0.196681	0.17987	0.094992	0.082437	0.071024	0.231464	0.210161	0.184074	0.074147	0.068954	0.064082	0.097625	0.081186	0.075278	0.088827	0.080599	0.07757	0.233141	0.208551	0.18952	0.036062	0.028349	0.022278	1.06299	0.941526	0.864327	0.091891	0.088382	0.081764	0.542285	0.471186	0.435422	0.905425	0.817649	0.740474
45	1.1788	1.10374	1.04021	0.933367	0.864778	0.793929	0.039786	0.034117	0.028913	0.954115	0.879317	0.804867	0.21623	0.197031	0.180087	0.095065	0.082445	0.071303	0.231801	0.210462	0.184238	0.074326	0.0689	0.064383	0.097601	0.081171	0.075239	0.088812	0.080652	0.077583	0.233452	0.208827	0.189988	0.036041	0.028603	0.022319	1.06307	0.941541	0.864153	0.092053	0.088141	0.081278	0.5425	0.471319	0.435477	0.905604	0.817792	0.7404
45.2	1.18182	1.10632	1.04262	0.933882	0.864854	0.79354	0.039915	0.034123	0.028932	0.954761	0.880116	0.805484	0.216226	0.196994	0.180309	0.095027	0.082593	0.071576	0.232265	0.210275	0.184342	0.07454	0.068897	0.064459	0.097429	0.081353	0.075615	0.088751	0.080797	0.077778	0.233889	0.209293	0.190567	0.036148	0.028183	0.02249	1.06309	0.941682	0.864243	0.09211	0.08845	0.081428	0.542445	0.471181	0.435738	0.906069	0.817701	0.74058
45.4	1.18456	1.10875	1.04471	0.934074	0.864737	0.7935	0.040228	0.034455	0.028998	0.955642	0.881086	0.806029	0.216212	0.1973	0.180501	0.095092	0.082484	0.072014	0.232528	0.210463	0.184749	0.074814	0.068967	0.064423	0.098032	0.08169	0.075864	0.088996	0.081114	0.078089	0.2342	0.209746	0.19088	0.035991	0.027723	0.022543	1.063	0.942202	0.864128	0.092333	0.08852	0.081288	0.542262	0.47101	0.43558	0.905856	0.817467	0.74092
45.6	1.18737	1.1115	1.04718	0.934559	0.864597	0.793581	0.04023	0.034386	0.029266	0.956298	0.882004	0.80646	0.21652	0.197441	0.180698	0.095196	0.082541	0.072542	0.232779	0.210563	0.184946	0.074778	0.06876	0.064672	0.098352	0.081621	0.07623	0.089023	0.081379	0.078243	0.23481	0.210166	0.191381	0.03555	0.027482	0.02298	1.06309	0.942648	0.864442	0.092404	0.089175	0.081107	0.542228	0.470653	0.435624	0.906099	0.817425	0.741027
45.8	1.19027	1.11407	1.04946	0.934497	0.865084	0.793721	0.040404	0.034557	0.029344	0.956971	0.882343	0.806973	0.216692	0.197269	0.180784	0.095691	0.082868	0.073162	0.232984	0.210565	0.185059	0.074709	0.068671	0.064807	0.098971	0.081488	0.076381	0.089145	0.081629	0.078472	0.235184	0.21062	0.191727	0.035162	0.027618	0.023059	1.06296	0.942845	0.864929	0.092388	0.089933	0.081127	0.542435	0.470611	0.435815	0.905989	0.81731	0.741321
46	1.19306	1.11659	1.0513	0.934725	0.865558	0.79382	0.040552	0.03435	0.029413	0.957518	0.882992	0.807099	0.216892	0.197445	0.18079	0.095766	0.082883	0.073603	0.233118	0.210544	0.18525	0.07449	0.068464	0.064814	0.099467	0.082113	0.076246	0.088985	0.082037	0.07882	0.235724	0.211121	0.191471	0.034733	0.027448	0.023147	1.06266	0.942649	0.865175	0.092254	0.09031	0.081307	0.542837	0.470748	0.435864	0.906391	0.817724	0.741187
46.2	1.19619	1.11968	1.05377	0.934871	0.865876	0.793907	0.040707	0.034383	0.029821	0.958162	0.883654	0.807523	0.217429	0.19759	0.181104	0.095499	0.08327	0.07395	0.233362	0.210916	0.185392	0.074534	0.068705	0.064744	0.100017	0.081816	0.076334	0.088429	0.0817	0.079247	0.236088	0.211611	0.191325	0.034212	0.026885	0.02301	1.06268	0.942291	0.865889	0.092729	0.090208	0.081406	0.542624	0.470703	0.436152	0.906593	0.817743	0.741455
46.4	1.19891	1.12223	1.05624	0.934944	0.865843	0.794223	0.040852	0.034369	0.030121	0.958774	0.884423	0.808273	0.217663	0.197611	0.181239	0.095539	0.083361	0.074082	0.233419	0.21142	0.185473	0.074533	0.068733	0.064719	0.100514	0.081902	0.076164	0.088677	0.082307	0.079685	0.236166	0.211805	0.190936	0.033807	0.026552	0.022777	1.06282	0.942274	0.866146	0.092386	0.089561	0.081238	0.542685	0.470964	0.43622	0.906336	0.81755	0.741192
46.6	1.20185	1.12466	1.05848	0.934976	0.866075	0.794533	0.041049	0.03438	0.030257	0.959627	0.884774	0.808975	0.217423	0.197651	0.181702	0.095643	0.083473	0.07433	0.233589	0.2117	0.185785	0.074941	0.069108	0.064831	0.100852	0.08234	0.07614	0.088761	0.082422	0.080065	0.236152	0.212011	0.191076	0.033293	0.026534	0.023212	1.06265	0.942431	0.866309	0.092585	0.089139	0.08134	0.542422	0.471362	0.436524	0.906423	0.817901	0.741189
46.8	1.20475	1.12719	1.06109	0.935265	0.865997	0.794513	0.041238	0.034391	0.030408	0.960369	0.885286	0.809522	0.217402	0.197859	0.181847	0.09551	0.083659	0.074373	0.233875	0.211856	0.186264	0.075233	0.069382	0.064701	0.10081	0.082526	0.07583	0.088464	0.082456	0.080344	0.236243	0.211847	0.191449	0.03293	0.026546	0.023308	1.06234	0.942787	0.866763	0.092467	0.089055	0.081712	0.542522	0.471519	0.436817	0.906041	0.818167	0.741213
47	1.20755	1.12945	1.06373	0.935493	0.866012	0.794597	0.041271	0.034487	0.03042	0.960821	0.885755	0.809759	0.2176	0.19776	0.182112	0.095551	0.084019	0.074107	0.233827	0.212065	0.186366	0.075258	0.069673	0.064591	0.100684	0.082619	0.075955	0.088832	0.082469	0.0809	0.236444	0.211877	0.191403	0.032247	0.026298	0.023167	1.06231	0.942661	0.867339	0.093061	0.089162	0.08171	0.542789	0.471979	0.436631	0.905406	0.818246	0.740872
47.2	1.21007	1.13184	1.0662	0.935634	0.865661	0.794742	0.041519	0.03429	0.030644	0.961392	0.886389	0.810152	0.217282	0.197667	0.182387	0.095326	0.084109	0.074099	0.234056	0.212382	0.18628	0.075496	0.069893	0.064367	0.100765	0.082597	0.075692	0.088924	0.082883	0.081182	0.236328	0.21219	0.191317	0.032394	0.026021	0.022766	1.0623	0.942205	0.867544	0.092962	0.089192	0.081957	0.54269	0.47224	0.436493	0.905195	0.818189	0.74094
47.4	1.21305	1.13416	1.06845	0.935617	0.86527	0.794723	0.041748	0.034426	0.030721	0.962112	0.887101	0.81058	0.217271	0.197836	0.182775	0.094872	0.084125	0.074146	0.234143	0.212678	0.186391	0.0759	0.069997	0.06443	0.100905	0.082363	0.075112	0.089084	0.083399	0.081532	0.236321	0.212048	0.191118	0.032774	0.025983	0.022654	1.06217	0.941668	0.868171	0.092628	0.089017	0.082293	0.542666	0.472309	0.436184	0.905194	0.818263	0.740528
47.6	1.21599	1.1367	1.07038	0.935491	0.865399	0.794874	0.04175	0.034308	0.030588	0.962856	0.887917	0.811154	0.217123	0.19767	0.183122	0.095106	0.084255	0.073768	0.234014	0.212713	0.186218	0.075815	0.070369	0.064868	0.101183	0.082231	0.07544	0.089019	0.08383	0.081549	0.235828	0.21222	0.190754	0.033042	0.025665	0.022489	1.06197	0.941238	0.868211	0.092569	0.088715	0.082773	0.542665	0.472132	0.436307	0.904693	0.818371	0.740783
47.8	1.21851	1.13889	1.07233	0.935286	0.865526	0.794799	0.041891	0.034552	0.03035	0.963293	0.888723	0.811595	0.217189	0.197757	0.183467	0.095032	0.08433	0.073564	0.23414	0.212935	0.186408	0.075773	0.07075	0.06509	0.101152	0.081918	0.074764	0.089373	0.083938	0.081656	0.235842	0.212143	0.190528	0.033519	0.025415	0.022545	1.06219	0.940755	0.868429	0.092584	0.088346	0.083013	0.542778	0.4721	0.436431	0.904703	0.818743	0.740852
48	1.22142	1.1415	1.07394	0.935286	0.865281	0.79536	0.042052	0.034841	0.030532	0.963849	0.889377	0.812168	0.217192	0.197912	0.183347	0.095341	0.084228	0.073115	0.234312	0.212827	0.186697	0.075812	0.070798	0.065173	0.101118	0.081688	0.074716	0.08971	0.084212	0.08154	0.235957	0.212231	0.190316	0.033827	0.025047	0.022254	1.0619	0.940776	0.868326	0.092534	0.087936	0.083061	0.542952	0.472186	0.436659	0.904741	0.81891	0.740745
48.2	1.22478	1.14396	1.07615	0.935156	0.865642	0.795744	0.041918	0.034891	0.030552	0.9644	0.889867	0.812965	0.21752	0.198021	0.183709	0.095507	0.083959	0.073222	0.234468	0.212875	0.187085	0.076104	0.071168	0.065596	0.101128	0.081799	0.074815	0.089888	0.084429	0.081665	0.235937	0.212209	0.190385	0.034413	0.025582	0.022295	1.06228	0.941099	0.868247	0.092528	0.088065	0.083702	0.543027	0.472295	0.436884	0.904727	0.818848	0.741069
48.4	1.22775	1.14663	1.078	0.934912	0.866086	0.795836	0.041651	0.035066	0.030744	0.965355	0.890393	0.813798	0.217685	0.198575	0.184315	0.095588	0.083728	0.07329	0.234824	0.212722	0.187296	0.076209	0.070951	0.065715	0.100849	0.081991	0.075001	0.089876	0.084721	0.081075	0.235831	0.212016	0.190452	0.034818	0.025424	0.021554	1.06241	0.941324	0.868434	0.092417	0.088679	0.084032	0.542509	0.472141	0.437125	0.905013	0.819034	0.741092
48.6	1.23074	1.14909	1.07994	0.934933	0.866701	0.795685	0.041645	0.035271	0.030733	0.965865	0.891219	0.814204	0.217768	0.198988	0.184874	0.095892	0.083641	0.072739	0.235032	0.212618	0.1878	0.076533	0.071276	0.065721	0.100775	0.081671	0.074845	0.090497	0.084527	0.081239	0.235924	0.212066	0.190902	0.035333	0.02523	0.021912	1.06225	0.941312	0.868372	0.092368	0.089047	0.084388	0.542579	0.471808	0.437124	0.904851	0.819102	0.740832
48.8	1.23344	1.15163	1.08186	0.935165	0.866805	0.795702	0.041737	0.035407	0.030412	0.966159	0.891674	0.814699	0.218461	0.19926	0.18506	0.09587	0.083773	0.072624	0.235179	0.212546	0.188109	0.076668	0.071569	0.065615	0.10051	0.081641	0.074532	0.090309	0.085006	0.081525	0.235791	0.211985	0.191181	0.035672	0.025803	0.021514	1.06193	0.941028	0.868295	0.092518	0.088785	0.084423	0.542727	0.471803	0.437244	0.905165	0.819075	0.740627
49	1.23646	1.15396	1.08395	0.935355	0.866962	0.79587	0.041847	0.035471	0.030774	0.966812	0.892357	0.815308	0.218964	0.199365	0.185369	0.095673	0.083843	0.072945	0.235319	0.212553	0.188237	0.077026	0.071699	0.065434	0.1004	0.081263	0.074433	0.090694	0.085382	0.081364	0.236116	0.211859	0.191664	0.036032	0.026245	0.021507	1.06201	0.941101	0.867854	0.092717	0.088845	0.084494	0.542794	0.471769	0.437513	0.905312	0.81925	0.740744
49.2	1.23951	1.15654	1.08637	0.93547	0.866767	0.795623	0.041889	0.035614	0.030758	0.967285	0.893042	0.815705	0.219058	0.199846	0.185359	0.095654	0.084054	0.073154	0.235525	0.212475	0.188568	0.077098	0.071896	0.065422	0.10007	0.08128	0.074551	0.090846	0.085445	0.081564	0.23649	0.212053	0.192129	0.036431	0.026212	0.02143	1.06215	0.941102	0.867896	0.092835	0.088563	0.08472	0.542841	0.471816	0.437803	0.905578	0.819254	0.740933
49.4	1.24258	1.159	1.0886	0.935446	0.867227	0.796146	0.041924	0.035782	0.030689	0.967866	0.893819	0.816619	0.219506	0.200003	0.185213	0.095899	0.083987	0.073239	0.235795	0.212574	0.189227	0.077096	0.071716	0.065554	0.100185	0.081198	0.074506	0.091069	0.085654	0.081762	0.236851	0.212028	0.192331	0.036628	0.026804	0.021879	1.06207	0.941415	0.867511	0.092554	0.088576	0.084809	0.542821	0.471996	0.438268	0.905616	0.819246	0.740847
49.6	1.24575	1.16152	1.09091	0.935453	0.867027	0.796446	0.041743	0.035771	0.030828	0.968357	0.894479	0.817284	0.220022	0.200043	0.185697	0.09603	0.084251	0.073474	0.236275	0.212781	0.189317	0.077126	0.071538	0.065664	0.100169	0.081041	0.074404	0.091259	0.085682	0.081816	0.237038	0.212311	0.19256	0.036771	0.027518	0.022109	1.062	0.941829	0.867379	0.092292	0.088956	0.084896	0.543122	0.471881	0.438802	0.906065	0.819472	0.741084
49.8	1.24857	1.16402	1.09313	0.935204	0.86739	0.796567	0.041837	0.035925	0.030674	0.968947	0.894778	0.817976	0.220423	0.200248	0.186001	0.096356	0.084505	0.0736	0.236402	0.212897	0.189536	0.077432	0.071779	0.065908	0.100717	0.081448	0.074299	0.091363	0.085292	0.081818	0.237101	0.212626	0.192881	0.036826	0.027856	0.022014	1.06191	0.942152	0.867097	0.092465	0.089055	0.085107	0.543562	0.4724	0.439102	0.906207	0.819824	0.741541
50	1.25123	1.16651	1.09511	0.935236	0.867245	0.796869	0.041755	0.035557	0.030721	0.969573	0.895554	0.81845	0.220568	0.200435	0.185876	0.09614	0.084344	0.07349	0.236618	0.213055	0.189541	0.077548	0.071957	0.065938	0.10088	0.082035	0.074322	0.091852	0.085034	0.082106	0.237599	0.212961	0.192988	0.03681	0.027864	0.022062	1.0619	0.942388	0.866959	0.092414	0.089121	0.085015	0.543631	0.472688	0.439545	0.90642	0.819786	0.741551
50.2	1.25396	1.1693	1.09778	0.934963	0.866826	0.796976	0.041793	0.035589	0.030507	0.970383	0.895923	0.819367	0.220795	0.200779	0.185971	0.096176	0.084815	0.073419	0.236966	0.213451	0.189849	0.077622	0.072025	0.065962	0.100946	0.082085	0.074357	0.092436	0.085008	0.082909	0.238025	0.212823	0.19324	0.036544	0.027794	0.021979	1.06201	0.942554	0.867202	0.092665	0.089009	0.085022	0.543337	0.473108	0.439584	0.906245	0.819522	0.741549
50.4	1.25635	1.17161	1.10018	0.935328	0.866642	0.797272	0.041765	0.035553	0.030521	0.971208	0.896391	0.820224	0.220399	0.201158	0.186061	0.096722	0.08459	0.073356	0.237063	0.213935	0.189837	0.077972	0.072143	0.065915	0.101065	0.08273	0.074552	0.092796	0.085536	0.083247	0.237774	0.212819	0.19331	0.03658	0.027944	0.021915	1.06163	0.942931	0.867458	0.092532	0.089029	0.085014	0.54326	0.473586	0.439478	0.906345	0.819397	0.741667
50.6	1.2588	1.17388	1.1023	0.935685	0.867029	0.797362	0.041725	0.035661	0.030188	0.972154	0.896858	0.820805	0.220628	0.201364	0.186252	0.097116	0.084929	0.073503	0.237234	0.214185	0.190147	0.078164	0.072168	0.066266	0.100754	0.083688	0.074792	0.09295	0.085202	0.083662	0.237946	0.213096	0.19394	0.036061	0.028041	0.022316	1.06141	0.942763	0.867868	0.092706	0.089734	0.085345	0.542857	0.474071	0.439246	0.906425	0.819589	0.742
50.8	1.26138	1.17636	1.10477	0.935991	0.867283	0.797257	0.041961	0.035729	0.030408	0.972812	0.897462	0.82115	0.220767	0.2014	0.186137	0.096776	0.085187	0.073626	0.237619	0.21453	0.19029	0.078373	0.072233	0.066354	0.10065	0.08431	0.075117	0.093041	0.085354	0.083649	0.238017	0.213419	0.194046	0.035803	0.027641	0.022059	1.06135	0.942928	0.868259	0.092901	0.090466	0.085389	0.543119	0.47418	0.439035	0.906452	0.819842	0.742089
51	1.26381	1.17845	1.10687	0.935774	0.867257	0.797605	0.041813	0.035842	0.030455	0.973637	0.8979	0.821871	0.221013	0.201081	0.186155	0.09676	0.085244	0.073856	0.237646	0.21513	0.190035	0.078472	0.072308	0.066399	0.100971	0.084415	0.075524	0.093774	0.085359	0.0839	0.237893	0.21359	0.193573	0.035166	0.027364	0.022187	1.06126	0.942699	0.868369	0.093381	0.091207	0.085152	0.543079	0.474693	0.438424	0.906541	0.819746	0.742047
51.2	1.26645	1.18041	1.1088	0.936085	0.867232	0.797359	0.042039	0.035857	0.030644	0.974566	0.898839	0.822672	0.221106	0.201325	0.186413	0.096835	0.085236	0.07406	0.237833	0.215316	0.19004	0.078837	0.072226	0.066403	0.101053	0.084458	0.07556	0.093726	0.085933	0.083992	0.237693	0.214018	0.193354	0.035071	0.027266	0.022185	1.06116	0.942808	0.868272	0.093504	0.091257	0.085218	0.543064	0.474756	0.43843	0.906695	0.819552	0.742135
51.4	1.26873	1.18255	1.11051	0.936385	0.867436	0.797232	0.042317	0.036048	0.030582	0.975262	0.899414	0.823163	0.221538	0.201382	0.186864	0.096895	0.084907	0.07434	0.23794	0.215616	0.190056	0.079085	0.072528	0.066632	0.101042	0.08462	0.075525	0.093885	0.086399	0.084369	0.237703	0.214334	0.193344	0.035031	0.027022	0.021798	1.06137	0.943104	0.868404	0.09352	0.091229	0.085119	0.542951	0.474557	0.438221	0.90668	0.819587	0.742098
51.6	1.27118	1.185	1.1122	0.936381	0.867514	0.797719	0.042329	0.036356	0.030636	0.976068	0.900287	0.823687	0.221439	0.201496	0.187194	0.097108	0.084737	0.074512	0.237887	0.215951	0.190032	0.078896	0.072547	0.067056	0.101078	0.084966	0.075575	0.094441	0.086597	0.084514	0.237665	0.214927	0.19334	0.034561	0.02686	0.021655	1.06164	0.943527	0.868184	0.094039	0.091299	0.085256	0.542619	0.474449	0.438318	0.906629	0.819559	0.742302
51.8	1.27391	1.18713	1.1138	0.936195	0.867559	0.797707	0.042772	0.036726	0.030878	0.976676	0.900758	0.82403	0.221701	0.202076	0.187461	0.097347	0.084655	0.0751	0.238102	0.216406	0.190393	0.079013	0.072744	0.067198	0.101153	0.085363	0.075498	0.094905	0.087033	0.084802	0.23767	0.214812	0.193365	0.034387	0.026741	0.021807	1.06174	0.943821	0.868095	0.094204	0.091838	0.085173	0.542412	0.474542	0.438132	0.906516	0.819475	0.742027
52	1.27668	1.18938	1.11541	0.93616	0.867686	0.798119	0.042621	0.037016	0.030934	0.97751	0.901381	0.824228	0.221876	0.202176	0.18757	0.097928	0.084355	0.075239	0.23828	0.216679	0.190432	0.07919	0.072869	0.067359	0.10142	0.085877	0.07586	0.095368	0.087664	0.084758	0.237949	0.214916	0.193306	0.034364	0.026904	0.021951	1.06191	0.944104	0.867675	0.094162	0.092143	0.085174	0.542549	0.474573	0.438295	0.906355	0.819272	0.742035
52.2	1.27953	1.19158	1.1173	0.935938	0.868181	0.797815	0.042849	0.037016	0.031187	0.978089	0.901773	0.824642	0.222052	0.202156	0.188014	0.097862	0.084243	0.075817	0.238336	0.217004	0.190657	0.079358	0.073083	0.067353	0.10127	0.086243	0.075848	0.095747	0.087375	0.084579	0.237926	0.214825	0.193507	0.034384	0.027255	0.022287	1.06236	0.944291	0.867462	0.094225	0.092883	0.085722	0.542572	0.474334	0.438155	0.906375	0.819444	0.742259
52.4	1.28187	1.19402	1.11869	0.935756	0.868089	0.797765	0.043173	0.037203	0.03122	0.978659	0.902579	0.825085	0.222271	0.202299	0.188402	0.098019	0.084516	0.075875	0.23859	0.217055	0.190923	0.079377	0.073188	0.06738	0.101428	0.087008	0.075987	0.096283	0.08748	0.084278	0.237834	0.214767	0.193477	0.034424	0.027117	0.022336	1.06215	0.943784	0.867483	0.093852	0.092899	0.085341	0.542167	0.474047	0.438126	0.906406	0.819773	0.742242
52.6	1.28456	1.19632	1.1207	0.93559	0.86827	0.797545	0.043361	0.037005	0.031176	0.978963	0.903256	0.825309	0.222508	0.202517	0.188596	0.097942	0.084886	0.075723	0.238483	0.217272	0.191123	0.079617	0.073676	0.067202	0.101614	0.087227	0.075986	0.096846	0.087482	0.084528	0.238326	0.215224	0.193546	0.034438	0.027005	0.022913	1.06182	0.943531	0.867298	0.093499	0.092912	0.084997	0.542638	0.47385	0.438256	0.906058	0.819855	0.74227
52.8	1.28697	1.19858	1.12237	0.935684	0.868252	0.797777	0.043312	0.037234	0.031279	0.979565	0.903634	0.825904	0.222889	0.202939	0.188658	0.097622	0.084681	0.075954	0.238529	0.217361	0.191111	0.079833	0.074079	0.067191	0.10185	0.087494	0.076068	0.096724	0.087978	0.084736	0.238398	0.215286	0.193932	0.034423	0.027775	0.022928	1.06173	0.943208	0.867024	0.093511	0.093091	0.084953	0.542878	0.4738	0.438391	0.906014	0.819995	0.742415
53	1.28976	1.20073	1.12436	0.935533	0.868169	0.798178	0.04347	0.037077	0.031826	0.980005	0.90443	0.826172	0.222882	0.203025	0.188323	0.09739	0.08484	0.076428	0.238665	0.217632	0.191203	0.079658	0.07415	0.067108	0.101784	0.087668	0.076438	0.096827	0.087942	0.084601	0.238706	0.214926	0.194183	0.034237	0.027803	0.023268	1.06207	0.943231	0.866779	0.093718	0.093061	0.084791	0.54309	0.474021	0.438204	0.905992	0.820281	0.742553
53.2	1.29245	1.20344	1.12645	0.935147	0.868342	0.798333	0.043244	0.037229	0.031625	0.980293	0.904862	0.826548	0.222708	0.203558	0.188087	0.097458	0.084946	0.076678	0.23896	0.217584	0.191552	0.079593	0.074072	0.067316	0.101371	0.087879	0.076141	0.097119	0.088164	0.084955	0.238771	0.215058	0.19462	0.03447	0.027963	0.023597	1.06188	0.943192	0.866599	0.093557	0.092817	0.084773	0.543466	0.474572	0.438667	0.905814	0.820659	0.742687
53.4	1.2952	1.20559	1.12847	0.93482	0.868543	0.798155	0.042955	0.037208	0.031857	0.980471	0.905499	0.827311	0.222966	0.203167	0.188136	0.09763	0.084883	0.076275	0.239153	0.217742	0.191759	0.07972	0.07378	0.067471	0.101719	0.088062	0.076307	0.097696	0.088373	0.085	0.23863	0.214942	0.194799	0.034592	0.028202	0.023768	1.06179	0.943518	0.866642	0.093289	0.092461	0.084481	0.543684	0.474262	0.439109	0.905962	0.820683	0.742528
53.6	1.29768	1.20807	1.13039	0.934439	0.868494	0.798549	0.042648	0.03746	0.031957	0.980994	0.905863	0.827675	0.223195	0.203443	0.188627	0.097626	0.085411	0.076201	0.239381	0.21798	0.191995	0.080017	0.073579	0.067923	0.101906	0.088033	0.076425	0.098326	0.08839	0.085138	0.238733	0.215456	0.195185	0.03454	0.028092	0.023875	1.06148	0.943901	0.867115	0.093284	0.092105	0.084068	0.544199	0.474155	0.43905	0.906062	0.821175	0.743173
53.8	1.30024	1.21025	1.1326	0.933987	0.868762	0.798591	0.042702	0.03729	0.032036	0.981521	0.90609	0.828238	0.223189	0.20392	0.18868	0.09765	0.085255	0.075753	0.23947	0.21807	0.192201	0.080261	0.073709	0.068381	0.102235	0.088133	0.076699	0.098876	0.08842	0.085262	0.238943	0.215373	0.195663	0.034314	0.027943	0.024003	1.06132	0.94381	0.867578	0.093164	0.092034	0.08397	0.544458	0.474361	0.438969	0.90616	0.821387	0.743314
54	1.30268	1.21241	1.13448	0.934104	0.868785	0.799178	0.042714	0.037301	0.032289	0.982163	0.906393	0.828647	0.223056	0.203934	0.188681	0.097701	0.085318	0.075159	0.239735	0.21816	0.192314	0.080172	0.073648	0.06851	0.102538	0.088126	0.076943	0.099271	0.088924	0.08583	0.239475	0.21542	0.195787	0.034363	0.027839	0.024168	1.06108	0.944021	0.867703	0.092819	0.092189	0.083987	0.5444	0.474008	0.438912	0.906458	0.82104	0.743496
54.2	1.30514	1.21466	1.13682	0.934034	0.868826	0.799252	0.042968	0.037246	0.031927	0.983029	0.906673	0.829358	0.223327	0.204074	0.188745	0.097863	0.085675	0.075227	0.239971	0.218398	0.192521	0.080021	0.073462	0.068659	0.102678	0.087931	0.076986	0.099253	0.089141	0.086227	0.239449	0.215232	0.195913	0.034303	0.027415	0.023909	1.06086	0.943722	0.86789	0.093255	0.092187	0.084108	0.54458	0.474443	0.438812	0.906502	0.82144	0.743505
54.4	1.30741	1.21672	1.13867	0.934149	0.869155	0.799217	0.043155	0.037296	0.032148	0.983602	0.907192	0.830122	0.223264	0.204537	0.188828	0.097645	0.085339	0.075206	0.240115	0.218401	0.192623	0.08014	0.073573	0.068847	0.103059	0.087699	0.077099	0.099128	0.089197	0.086443	0.239565	0.21549	0.196286	0.034659	0.027236	0.024022	1.06066	0.943669	0.868029	0.093539	0.092687	0.084555	0.54503	0.474789	0.438881	0.906537	0.821745	0.743957
54.6	1.30989	1.21863	1.14037	0.934387	0.869475	0.799044	0.043268	0.037133	0.032289	0.984271	0.907609	0.830825	0.223721	0.204658	0.188665	0.097517	0.085238	0.07513	0.240696	0.218329	0.193018	0.080368	0.07352	0.069185	0.103259	0.087528	0.077315	0.098853	0.089176	0.086604	0.239559	0.21572	0.196627	0.034899	0.027464	0.024073	1.0605	0.943325	0.868167	0.093854	0.092774	0.084667	0.545418	0.475206	0.439148	0.906279	0.822048	0.743789
54.8	1.31223	1.22094	1.14219	0.934631	0.869641	0.799063	0.043686	0.03698	0.0327	0.985235	0.908001	0.831471	0.223997	0.204555	0.188446	0.097115	0.085285	0.074793	0.241432	0.218407	0.192927	0.080585	0.073806	0.069265	0.103308	0.0871	0.077718	0.098623	0.089669	0.086568	0.239635	0.216058	0.196461	0.035022	0.027219	0.023588	1.06052	0.943371	0.868119	0.094144	0.093003	0.084463	0.545692	0.475126	0.43934	0.906321	0.822223	0.743748
55	1.31458	1.22269	1.14384	0.934742	0.869716	0.798984	0.043869	0.037218	0.032615	0.986143	0.908382	0.832228	0.224227	0.204605	0.188699	0.097144	0.085026	0.075197	0.241448	0.218722	0.193049	0.080743	0.074006	0.069325	0.103508	0.086179	0.077827	0.098657	0.089918	0.086695	0.239373	0.215877	0.196357	0.034797	0.027358	0.023589	1.06051	0.943125	0.868292	0.094163	0.092648	0.084454	0.545583	0.475436	0.439665	0.906319	0.822211	0.743903
55.2	1.31679	1.22466	1.14552	0.935471	0.869932	0.798659	0.044179	0.037194	0.032679	0.986772	0.908924	0.832457	0.224353	0.204901	0.18898	0.097138	0.084964	0.075364	0.241847	0.218815	0.193381	0.08105	0.074134	0.069225	0.1036	0.085587	0.077473	0.098715	0.090537	0.086601	0.239064	0.216253	0.196448	0.034992	0.027334	0.023426	1.06047	0.943145	0.868574	0.094376	0.092418	0.084574	0.545644	0.475445	0.439692	0.906113	0.821991	0.74372
55.4	1.31906	1.2269	1.14702	0.93589	0.87004	0.798678	0.044454	0.037523	0.032385	0.987304	0.909477	0.832863	0.224747	0.20514	0.189121	0.097195	0.084399	0.075824	0.24211	0.21901	0.193607	0.081078	0.074451	0.069439	0.104001	0.08558	0.077261	0.098711	0.090585	0.086589	0.239454	0.216531	0.196503	0.03524	0.027413	0.023001	1.06078	0.943338	0.868445	0.094661	0.09205	0.084674	0.545471	0.475386	0.439645	0.905726	0.822175	0.743691
55.6	1.32178	1.22909	1.14882	0.936069	0.869819	0.798756	0.044855	0.037793	0.032296	0.988052	0.909953	0.833138	0.224422	0.205357	0.189249	0.097024	0.084575	0.075962	0.242274	0.219484	0.193938	0.080897	0.074596	0.069804	0.104207	0.085236	0.077425	0.09897	0.091021	0.08641	0.239501	0.216673	0.196614	0.035168	0.027538	0.023003	1.06068	0.943324	0.86859	0.095205	0.092488	0.08504	0.545474	0.475584	0.439614	0.905496	0.822009	0.743864
55.8	1.32435	1.23132	1.15025	0.936233	0.869758	0.798425	0.045291	0.03775	0.032046	0.988738	0.910156	0.833463	0.224433	0.205472	0.189524	0.097465	0.084851	0.076217	0.242491	0.219897	0.194146	0.080866	0.074998	0.069676	0.104135	0.085522	0.077792	0.098717	0.091165	0.086426	0.239882	0.216304	0.196395	0.035653	0.027786	0.023067	1.06066	0.943184	0.868306	0.095209	0.092511	0.085219	0.545206	0.475746	0.439986	0.905359	0.82177	0.743717
56	1.32672	1.23362	1.15203	0.936402	0.869544	0.79841	0.045192	0.038196	0.031851	0.98915	0.910656	0.833947	0.224637	0.205208	0.18978	0.097458	0.084999	0.076225	0.242265	0.219767	0.194329	0.081075	0.075415	0.069683	0.104287	0.08555	0.0779	0.098787	0.091322	0.08658	0.240327	0.216219	0.196371	0.036096	0.027873	0.023183	1.06103	0.942874	0.868008	0.095109	0.092501	0.085417	0.545425	0.476014	0.440293	0.905278	0.82178	0.744007
56.2	1.32928	1.23565	1.1538	0.936499	0.869358	0.798185	0.045714	0.038393	0.031914	0.989546	0.911137	0.834512	0.224949	0.205284	0.190258	0.097427	0.084924	0.076475	0.242266	0.220039	0.194662	0.080988	0.075829	0.069901	0.104041	0.085705	0.077864	0.099046	0.091261	0.086252	0.240197	0.216361	0.196441	0.03627	0.028297	0.023028	1.06099	0.942626	0.868117	0.095178	0.092287	0.085714	0.545308	0.476167	0.44051	0.905452	0.821922	0.744305
56.4	1.33125	1.23763	1.15549	0.936898	0.868901	0.798425	0.045781	0.038281	0.031797	0.990127	0.911839	0.834729	0.225387	0.205264	0.190579	0.097431	0.085008	0.07642	0.242369	0.220023	0.194804	0.081038	0.076146	0.07018	0.104333	0.086131	0.07805	0.099236	0.091729	0.086672	0.240584	0.216454	0.196117	0.036202	0.028521	0.022976	1.0607	0.942727	0.868365	0.094915	0.091671	0.085461	0.545321	0.476108	0.440668	0.905502	0.821667	0.7443
56.6	1.33401	1.23964	1.15738	0.936511	0.869233	0.798179	0.045707	0.038497	0.031991	0.99057	0.912357	0.835103	0.225719	0.205569	0.190694	0.097604	0.085103	0.07652	0.242173	0.220416	0.194652	0.081042	0.076453	0.070183	0.104239	0.08603	0.077767	0.099447	0.091679	0.086841	0.241101	0.216866	0.196243	0.036079	0.028838	0.022949	1.06063	0.943059	0.868605	0.095258	0.09194	0.085658	0.545408	0.476331	0.440795	0.905112	0.821783	0.744351
56.8	1.33615	1.24141	1.15895	0.936321	0.869171	0.798579	0.045748	0.038861	0.032223	0.991207	0.912933	0.835563	0.226083	0.20572	0.190947	0.09741	0.085039	0.076733	0.242124	0.220776	0.194849	0.080859	0.07667	0.070089	0.10383	0.086225	0.077603	0.099586	0.09206	0.087336	0.241191	0.216557	0.196758	0.035989	0.029427	0.022802	1.06088	0.943132	0.868686	0.095327	0.092144	0.085929	0.545122	0.47679	0.440886	0.905265	0.821767	0.744774
57	1.33884	1.24357	1.16065	0.936193	0.869221	0.798778	0.045515	0.038891	0.032317	0.991591	0.913814	0.835613	0.226163	0.205557	0.19086	0.097412	0.085564	0.076942	0.242233	0.221226	0.194901	0.080524	0.076725	0.069757	0.103478	0.086493	0.077198	0.099969	0.092055	0.087455	0.24133	0.216268	0.196917	0.035766	0.029311	0.022668	1.06085	0.943513	0.868905	0.09589	0.092386	0.086026	0.545262	0.477266	0.440924	0.905263	0.821796	0.74496
57.2	1.34131	1.24572	1.16264	0.935774	0.869383	0.798769	0.045019	0.039032	0.03228	0.992075	0.914333	0.836124	0.226267	0.206067	0.190898	0.097688	0.085838	0.076802	0.242394	0.221176	0.194963	0.080512	0.076638	0.070104	0.103462	0.087224	0.076847	0.100612	0.092201	0.087996	0.241632	0.216432	0.197374	0.035895	0.029341	0.022713	1.06045	0.94348	0.869206	0.095944	0.092536	0.086357	0.545185	0.477376	0.44132	0.905374	0.822044	0.744676
57.4	1.34355	1.24752	1.16457	0.935661	0.86982	0.798763	0.044927	0.039302	0.032561	0.99254	0.914648	0.836713	0.226279	0.205955	0.191205	0.097913	0.086032	0.076267	0.242341	0.221598	0.194988	0.080555	0.076712	0.07009	0.103258	0.087392	0.077035	0.100951	0.092364	0.088069	0.241993	0.216558	0.197999	0.035901	0.028983	0.022611	1.06069	0.94387	0.869784	0.095912	0.092125	0.086246	0.545057	0.47704	0.441147	0.905749	0.821932	0.744814
57.6	1.34602	1.2496	1.16627	0.935415	0.869937	0.799575	0.044868	0.039579	0.032935	0.993365	0.915153	0.837266	0.226046	0.206234	0.191361	0.097923	0.086536	0.076279	0.24248	0.22169	0.195172	0.080421	0.076856	0.070406	0.102976	0.086987	0.07689	0.101136	0.09259	0.08845	0.24241	0.216815	0.198597	0.035409	0.028677	0.022695	1.06045	0.944205	0.870119	0.095379	0.092117	0.086028	0.544999	0.477277	0.440825	0.905935	0.822222	0.745108
57.8	1.34857	1.2511	1.16796	0.935075	0.870022	0.799342	0.045175	0.039494	0.033269	0.993948	0.915666	0.83796	0.22605	0.206267	0.191524	0.097977	0.086554	0.075818	0.242701	0.221714	0.195224	0.080442	0.077147	0.07061	0.1032	0.086801	0.076987	0.10146	0.092635	0.088689	0.242542	0.216753	0.198885	0.035412	0.028507	0.022592	1.05997	0.944541	0.870095	0.095265	0.092472	0.086326	0.544945	0.47754	0.440891	0.906167	0.822283	0.744761
58	1.3508	1.25303	1.16971	0.935153	0.870024	0.799445	0.045165	0.039473	0.033352	0.994559	0.916262	0.8382	0.225727	0.206352	0.191767	0.098125	0.086626	0.075886	0.242814	0.221644	0.195145	0.080475	0.077214	0.070729	0.103327	0.086363	0.076892	0.10142	0.092617	0.089107	0.242652	0.21721	0.199168	0.035726	0.028362	0.022478	1.0598	0.945174	0.86984	0.095576	0.092428	0.086478	0.544925	0.477681	0.440975	0.906519	0.822552	0.744901
58.2	1.35301	1.25512	1.17169	0.934808	0.870032	0.799587	0.045262	0.039385	0.033538	0.994959	0.917113	0.838803	0.226035	0.206552	0.192047	0.098184	0.086681	0.075984	0.242858	0.221634	0.195186	0.080215	0.077386	0.070959	0.1036	0.086134	0.07701	0.10152	0.092198	0.089293	0.242704	0.217319	0.199652	0.035946	0.027965	0.022506	1.05981	0.945311	0.869796	0.095826	0.09232	0.086581	0.545116	0.478224	0.441015	0.906321	0.822762	0.744634
58.4	1.35533	1.25691	1.17321	0.934764	0.869836	0.799658	0.045505	0.03938	0.033917	0.995181	0.917851	0.83948	0.225982	0.206846	0.192242	0.098276	0.086359	0.075836	0.243206	0.221513	0.195607	0.080321	0.077693	0.070984	0.103573	0.085824	0.076982	0.101824	0.092404	0.089764	0.243012	0.21784	0.20026	0.036394	0.028001	0.022477	1.05978	0.945583	0.86954	0.095918	0.092394	0.086918	0.545312	0.478379	0.441746	0.905869	0.822927	0.744644
58.6	1.35803	1.259	1.17479	0.934939	0.870164	0.79967	0.045476	0.038956	0.034179	0.995834	0.918376	0.84005	0.22617	0.206661	0.192293	0.098897	0.086562	0.075661	0.24393	0.221497	0.195675	0.080557	0.077541	0.070945	0.10358	0.085582	0.077266	0.102272	0.092542	0.089735	0.243082	0.217812	0.200393	0.036461	0.027906	0.022369	1.05958	0.945505	0.869412	0.09575	0.092496	0.08679	0.545309	0.478093	0.442187	0.906085	0.822932	0.744435
58.8	1.36027	1.26101	1.17656	0.934958	0.870322	0.799603	0.045676	0.038903	0.03424	0.996579	0.919085	0.840414	0.226135	0.206662	0.192647	0.099201	0.086803	0.075674	0.244191	0.221687	0.195611	0.080673	0.07756	0.071221	0.103305	0.085021	0.07732	0.102537	0.092568	0.089754	0.243523	0.218045	0.200569	0.036408	0.027509	0.02273	1.05981	0.945209	0.869665	0.095433	0.092906	0.086706	0.545256	0.47801	0.442257	0.905988	0.82302	0.744515
59	1.36245	1.26286	1.1781	0.935015	0.870326	0.799584	0.045739	0.039059	0.034221	0.997161	0.919486	0.841064	0.225859	0.206968	0.192965	0.099265	0.086803	0.075876	0.244581	0.22223	0.196007	0.080914	0.077904	0.07132	0.103722	0.0846	0.077126	0.103479	0.092741	0.089618	0.243343	0.218104	0.200271	0.036246	0.027553	0.022974	1.05995	0.944906	0.869734	0.095446	0.093101	0.086629	0.545125	0.478117	0.442445	0.905722	0.822675	0.744633
59.2	1.36468	1.26478	1.17997	0.935172	0.870218	0.799197	0.045582	0.038957	0.034236	0.997403	0.919809	0.84153	0.225881	0.207114	0.1929	0.099523	0.086752	0.075513	0.245161	0.222499	0.195954	0.081	0.077904	0.071387	0.103734	0.084571	0.077145	0.103738	0.093007	0.089767	0.243436	0.218626	0.200156	0.036487	0.027911	0.023223	1.05962	0.945031	0.869254	0.095679	0.093447	0.08688	0.545357	0.477847	0.442354	0.905319	0.822598	0.744189
59.4	1.36692	1.26682	1.18178	0.935283	0.870069	0.798785	0.045743	0.039011	0.033896	0.99759	0.920266	0.842214	0.226282	0.206976	0.193148	0.099759	0.086738	0.075548	0.245256	0.222734	0.196077	0.081168	0.077782	0.071528	0.104082	0.0847	0.077644	0.103663	0.093096	0.089559	0.243957	0.218909	0.200109	0.036352	0.027733	0.023238	1.0598	0.944968	0.869113	0.095747	0.093131	0.086981	0.545363	0.477839	0.442569	0.904918	0.822778	0.744495
59.6	1.36918	1.26915	1.18338	0.935497	0.869994	0.798927	0.046212	0.038774	0.03402	0.998165	0.920205	0.842463	0.22637	0.207003	0.193476	0.100059	0.086839	0.075537	0.245674	0.223049	0.196352	0.081402	0.078115	0.071259	0.10401	0.084785	0.078063	0.103664	0.093472	0.089923	0.244221	0.21925	0.199674	0.036383	0.027947	0.023192	1.05977	0.945004	0.869115	0.09563	0.093374	0.087064	0.545476	0.477813	0.442723	0.905114	0.822459	0.744758
59.8	1.37119	1.27138	1.18467	0.93575	0.870354	0.798849	0.046126	0.038581	0.033972	0.998499	0.92053	0.843141	0.226812	0.207075	0.193681	0.100678	0.08671	0.075485	0.245686	0.223074	0.19645	0.082026	0.0778	0.071202	0.103902	0.085077	0.078224	0.103954	0.093554	0.090328	0.244405	0.219007	0.199118	0.036222	0.027961	0.023546	1.06002	0.944779	0.869051	0.095466	0.093375	0.087164	0.545143	0.477815	0.442847	0.905573	0.822129	0.744518
60	1.37351	1.27331	1.18623	0.935838	0.870802	0.798947	0.046064	0.038863	0.034022	0.998471	0.921048	0.843784	0.227147	0.207108	0.193664	0.100732	0.08654	0.075418	0.245981	0.223069	0.196573	0.082506	0.077781	0.071462	0.104067	0.084967	0.078146	0.104343	0.0939	0.090486	0.244063	0.219308	0.198759	0.036012	0.028361	0.023732	1.06015	0.944527	0.869024	0.095244	0.093728	0.087118	0.545477	0.477836	0.442843	0.905215	0.822023	0.744792
60.2	1.37566	1.27501	1.18759	0.935856	0.870716	0.799267	0.046182	0.038973	0.034227	0.998834	0.921623	0.844233	0.227435	0.207158	0.193626	0.10091	0.086089	0.075656	0.246376	0.223472	0.196758	0.08276	0.07782	0.071571	0.104008	0.084739	0.078169	0.104873	0.094405	0.090587	0.244126	0.219853	0.198322	0.035902	0.028955	0.023776	1.05972	0.944481	0.868984	0.095251	0.093905	0.08751	0.545183	0.47772	0.442643	0.905384	0.821773	0.744841
60.4	1.37776	1.27686	1.18896	0.935867	0.870995	0.799311	0.04603	0.039021	0.034529	0.999214	0.922174	0.844567	0.227755	0.207109	0.193555	0.10071	0.086249	0.075808	0.246545	0.223431	0.196943	0.083369	0.077924	0.071454	0.104246	0.084634	0.078279	0.10474	0.095088	0.091065	0.244733	0.220273	0.198195	0.035777	0.029312	0.024162	1.05963	0.945041	0.868916	0.09521	0.094342	0.087595	0.545433	0.477695	0.442606	0.905212	0.821671	0.744709
60.6	1.38038	1.27896	1.19053	0.935061	0.871294	0.799525	0.046035	0.039407	0.034641	0.999521	0.922899	0.845155	0.228159	0.207549	0.193398	0.100799	0.086354	0.075919	0.246642	0.223916	0.197085	0.083351	0.077833	0.071291	0.104214	0.084637	0.07788	0.105218	0.095096	0.091083	0.244886	0.220603	0.198152	0.035528	0.029651	0.024107	1.05954	0.945307	0.868887	0.095361	0.094977	0.087727	0.54529	0.477542	0.442476	0.905065	0.821906	0.74484
60.8	1.3821	1.28109	1.19219	0.934899	0.871393	0.799935	0.045973	0.039417	0.03448	0.999981	0.923294	0.845581	0.228459	0.207958	0.193362	0.100625	0.086435	0.076269	0.24683	0.224173	0.19721	0.083432	0.077663	0.071023	0.104379	0.085115	0.077824	0.104975	0.095523	0.091565	0.244852	0.220395	0.198267	0.035576	0.029684	0.023908	1.0595	0.945357	0.869148	0.095554	0.094898	0.088025	0.545633	0.477435	0.44273	0.905217	0.821695	0.745175
61	1.38452	1.28313	1.19351	0.934955	0.871671	0.800059	0.045887	0.039377	0.034451	1.00022	0.923878	0.846003	0.228445	0.208437	0.193253	0.10043	0.08655	0.076377	0.247058	0.224194	0.197023	0.083505	0.077462	0.070865	0.104746	0.0856	0.07748	0.104801	0.095595	0.091755	0.244881	0.220254	0.198397	0.035369	0.029331	0.023966	1.0595	0.945704	0.869544	0.095925	0.095035	0.088253	0.545647	0.477516	0.442423	0.904975	0.821283	0.744985
61.2	1.38657	1.28516	1.19524	0.93461	0.871694	0.79986	0.046266	0.039575	0.034497	1.00076	0.923967	0.846378	0.22848	0.208874	0.192941	0.10042	0.086423	0.07647	0.247281	0.224312	0.197042	0.083833	0.077306	0.071064	0.104524	0.086192	0.077656	0.104768	0.095943	0.091988	0.245501	0.22036	0.198654	0.035575	0.029662	0.023806	1.05959	0.945383	0.869632	0.095816	0.095088	0.087999	0.54561	0.477414	0.442619	0.904824	0.821322	0.744594
61.4	1.38865	1.28691	1.19657	0.934733	0.871561	0.800059	0.046765	0.039967	0.034634	1.00141	0.924295	0.846865	0.228405	0.208803	0.193076	0.100388	0.086451	0.076667	0.247309	0.224437	0.197086	0.084001	0.077683	0.070898	0.104515	0.085838	0.077495	0.104711	0.096386	0.091852	0.245494	0.220537	0.199135	0.035441	0.02926	0.023491	1.05955	0.945297	0.869674	0.09611	0.095147	0.087902	0.545717	0.477191	0.442377	0.904893	0.821446	0.744696
61.6	1.39085	1.2887	1.19797	0.934563	0.871041	0.80004	0.046941	0.040153	0.034614	1.00171	0.925163	0.847214	0.228362	0.209083	0.19308	0.100358	0.086616	0.076592	0.247356	0.224419	0.197074	0.083965	0.077683	0.071395	0.104818	0.085912	0.077617	0.104553	0.096451	0.092055	0.245437	0.220646	0.199525	0.034851	0.029061	0.023012	1.05904	0.945317	0.869721	0.096312	0.095274	0.087653	0.545662	0.477371	0.442187	0.904925	0.821546	0.744868
61.8	1.39274	1.29037	1.1992	0.934568	0.870866	0.80006	0.047286	0.040072	0.034529	1.00198	0.925547	0.847433	0.228733	0.209352	0.193269	0.099971	0.086416	0.076993	0.247464	0.224417	0.19726	0.084103	0.077695	0.071723	0.105035	0.085989	0.077863	0.104427	0.096197	0.092205	0.245271	0.220786	0.199496	0.034891	0.028841	0.022609	1.05863	0.945475	0.869512	0.097005	0.095467	0.087512	0.545653	0.477657	0.442311	0.904621	0.821619	0.74484
62	1.39488	1.29237	1.20102	0.934733	0.870341	0.800201	0.04716	0.040303	0.034304	1.00263	0.926081	0.847732	0.228769	0.209665	0.19328	0.099719	0.086579	0.077299	0.247646	0.224742	0.197353	0.084017	0.077746	0.071942	0.105545	0.086159	0.078212	0.10407	0.096543	0.092293	0.245041	0.220847	0.200124	0.034927	0.028731	0.02218	1.05871	0.945491	0.869407	0.09716	0.094904	0.087502	0.545579	0.477912	0.442466	0.904381	0.821761	0.745302
62.2	1.39699	1.29397	1.2028	0.934583	0.870093	0.800742	0.047367	0.040715	0.034253	1.00301	0.926693	0.848181	0.229161	0.209867	0.19358	0.099849	0.086981	0.077516	0.247875	0.224979	0.197846	0.083932	0.077973	0.072091	0.105374	0.086532	0.078511	0.10408	0.096787	0.092356	0.244942	0.220738	0.200469	0.035074	0.028383	0.022212	1.0587	0.9452	0.869289	0.097408	0.094612	0.087454	0.545621	0.477919	0.442269	0.903953	0.821934	0.745196
62.4	1.3995	1.29568	1.20427	0.934652	0.869995	0.80093	0.047603	0.040665	0.034111	1.00371	0.927027	0.848926	0.229201	0.209716	0.193623	0.099853	0.087035	0.077461	0.248006	0.225002	0.1983	0.084042	0.077998	0.072261	0.104836	0.086613	0.078223	0.104202	0.097006	0.092374	0.244776	0.220777	0.200563	0.035241	0.027921	0.02154	1.05872	0.944688	0.869443	0.097652	0.094652	0.087571	0.545542	0.477812	0.442617	0.903758	0.822343	0.745369
62.6	1.40194	1.29768	1.20598	0.934917	0.870141	0.801017	0.047508	0.040752	0.034049	1.00451	0.927476	0.849482	0.229037	0.21001	0.193905	0.100013	0.087597	0.077396	0.248208	0.225138	0.198316	0.084256	0.077806	0.072468	0.105071	0.086723	0.078289	0.103752	0.096823	0.092338	0.244643	0.220377	0.20085	0.035883	0.027582	0.021865	1.05865	0.944456	0.869565	0.097646	0.094419	0.087238	0.545496	0.477787	0.442658	0.904346	0.822246	0.745352
62.8	1.4038	1.29925	1.20748	0.935181	0.86983	0.800835	0.047524	0.040952	0.033989	1.00524	0.927873	0.849801	0.228955	0.210339	0.194219	0.099977	0.087957	0.077392	0.248235	0.225672	0.198463	0.084502	0.078288	0.072897	0.105126	0.086804	0.078347	0.103388	0.097063	0.092599	0.244772	0.22062	0.201302	0.036265	0.027685	0.022117	1.05866	0.944493	0.86957	0.09794	0.094298	0.086993	0.545568	0.478001	0.442426	0.904069	0.82236	0.745201
63	1.40579	1.30072	1.20899	0.935223	0.869605	0.800771	0.047775	0.041162	0.033855	1.00599	0.928435	0.850537	0.22896	0.210505	0.19449	0.099833	0.088503	0.07683	0.248476	0.225927	0.198815	0.084672	0.078784	0.07297	0.105121	0.087368	0.078601	0.103422	0.097524	0.092887	0.244395	0.220965	0.20126	0.036561	0.027937	0.021925	1.05864	0.944363	0.86936	0.098161	0.094113	0.087115	0.545563	0.477938	0.44275	0.904453	0.822609	0.745263
63.2	1.40782	1.30227	1.21031	0.935039	0.869752	0.800825	0.047737	0.04114	0.033711	1.00631	0.928759	0.850793	0.229241	0.210418	0.194877	0.100055	0.088725	0.076808	0.248302	0.225881	0.198622	0.084565	0.078752	0.073185	0.105127	0.087399	0.078797	0.10272	0.097574	0.093339	0.244746	0.221138	0.201264	0.036902	0.027976	0.022037	1.05862	0.944404	0.868918	0.097924	0.093923	0.087522	0.545932	0.477693	0.442578	0.904612	0.822884	0.745073
63.4	1.40956	1.30393	1.21181	0.935366	0.869747	0.800824	0.048114	0.041362	0.033314	1.00692	0.92907	0.851235	0.229184	0.210233	0.195243	0.100258	0.088618	0.076916	0.248491	0.22605	0.198896	0.084678	0.078748	0.073093	0.105394	0.087636	0.079044	0.102558	0.097351	0.093456	0.244864	0.22149	0.201016	0.036448	0.027303	0.022258	1.05898	0.944449	0.868865	0.097648	0.093762	0.087718	0.545995	0.477961	0.442731	0.904738	0.823189	0.745418
63.6	1.41187	1.30573	1.21304	0.935672	0.8702	0.801087	0.048176	0.041307	0.033368	1.00766	0.929333	0.851514	0.229251	0.210402	0.195558	0.100355	0.088263	0.077001	0.248768	0.226151	0.198993	0.085177	0.078975	0.073058	0.10519	0.087684	0.079006	0.102798	0.0972	0.093511	0.245053	0.221796	0.200602	0.036492	0.027617	0.02287	1.05914	0.944132	0.869076	0.097359	0.094161	0.087787	0.545728	0.478222	0.443091	0.905073	0.823406	0.74577
63.8	1.4144	1.30748	1.2143	0.935863	0.870676	0.80097	0.04791	0.041489	0.033383	1.00812	0.929966	0.85176	0.229461	0.210452	0.195369	0.100724	0.0884	0.076693	0.248849	0.226212	0.199084	0.085613	0.078724	0.073394	0.105115	0.087517	0.078841	0.103105	0.097006	0.09341	0.24521	0.221676	0.200562	0.036221	0.027519	0.023358	1.0595	0.943699	0.869355	0.09697	0.095098	0.08773	0.54541	0.47839	0.443184	0.905201	0.823319	0.745923
64	1.41677	1.30919	1.21571	0.935446	0.870751	0.80133	0.047949	0.041539	0.033476	1.00845	0.93061	0.852017	0.229743	0.210356	0.195213	0.100636	0.088544	0.076805	0.249319	0.226254	0.199198	0.085742	0.078762	0.073491	0.104944	0.087561	0.079098	0.103217	0.096913	0.093322	0.245134	0.222166	0.200491	0.036144	0.027648	0.023524	1.05921	0.943561	0.869278	0.096598	0.095465	0.087725	0.545663	0.478484	0.443482	0.904938	0.823497	0.745956
64.2	1.4185	1.31095	1.2172	0.935374	0.870866	0.801569	0.047904	0.041582	0.033795	1.00903	0.931022	0.852363	0.230306	0.210216	0.195508	0.100858	0.088541	0.077041	0.249533	0.22631	0.199537	0.085828	0.079057	0.073513	0.104769	0.087618	0.079211	0.103973	0.096878	0.09355	0.245473	0.222361	0.200651	0.036207	0.028084	0.024187	1.05894	0.943982	0.869193	0.096256	0.09589	0.088136	0.545659	0.478733	0.44355	0.90534	0.82349	0.745808
64.4	1.42044	1.31296	1.21862	0.934692	0.871367	0.801315	0.047713	0.041464	0.033988	1.00941	0.931608	0.852568	0.230483	0.210119	0.195852	0.101034	0.088591	0.077181	0.24958	0.226391	0.199794	0.085826	0.079092	0.073679	0.10504	0.087633	0.079441	0.10442	0.096946	0.093619	0.245746	0.222806	0.200817	0.036024	0.028068	0.024811	1.0588	0.944698	0.86911	0.096385	0.095958	0.08814	0.546239	0.478774	0.444092	0.905026	0.823639	0.745933
64.6	1.42261	1.31508	1.22048	0.934455	0.871533	0.80147	0.047984	0.041423	0.034148	1.00972	0.932276	0.852953	0.230835	0.210434	0.19594	0.101371	0.088396	0.077211	0.24994	0.226485	0.199799	0.08571	0.078891	0.073598	0.105135	0.087739	0.079221	0.10518	0.096294	0.094187	0.246087	0.222803	0.200984	0.035656	0.028317	0.025034	1.05866	0.944746	0.868976	0.096777	0.095646	0.087941	0.546453	0.478524	0.444173	0.905184	0.823269	0.746034
64.8	1.42421	1.31695	1.22195	0.934493	0.871904	0.801471	0.04768	0.041133	0.034323	1.01028	0.932667	0.853314	0.230943	0.210554	0.195909	0.100905	0.088257	0.077248	0.250231	0.226557	0.199768	0.085902	0.078631	0.073605	0.105077	0.087872	0.079156	0.105663	0.096738	0.094247	0.24591	0.22286	0.201259	0.03546	0.028375	0.025043	1.05865	0.944804	0.869091	0.097025	0.095514	0.087885	0.54708	0.478951	0.444669	0.904995	0.822912	0.74607
65	1.42603	1.31867	1.22341	0.934442	0.87216	0.801673	0.047937	0.041268	0.034735	1.01072	0.933216	0.85364	0.230934	0.210573	0.195989	0.100813	0.088194	0.077091	0.250584	0.22644	0.199665	0.085978	0.078371	0.073596	0.105143	0.088074	0.078803	0.106211	0.096621	0.094245	0.246139	0.223025	0.201541	0.035424	0.028101	0.025154	1.05852	0.945065	0.86922	0.096977	0.096001	0.087714	0.547056	0.47923	0.444656	0.904925	0.822705	0.74572
65.2	1.42779	1.32067	1.22494	0.934387	0.871897	0.801607	0.048202	0.041156	0.034866	1.01121	0.933396	0.85403	0.230902	0.210579	0.195835	0.101077	0.088175	0.077194	0.251097	0.226453	0.199843	0.086184	0.078666	0.073715	0.105277	0.088108	0.079351	0.107	0.09674	0.094387	0.24639	0.223312	0.201552	0.035649	0.028426	0.024679	1.05812	0.944887	0.869019	0.096948	0.09661	0.087994	0.547351	0.479221	0.445205	0.904975	0.822738	0.745911
65.4	1.42972	1.32249	1.22646	0.934373	0.871765	0.80179	0.048622	0.041182	0.035183	1.01135	0.93385	0.854356	0.231147	0.210696	0.196091	0.101076	0.088202	0.077394	0.251103	0.226447	0.199919	0.086397	0.079044	0.073827	0.105684	0.087822	0.079598	0.107775	0.097131	0.0942	0.24638	0.223507	0.201953	0.035572	0.028096	0.02469	1.0576	0.944834	0.869139	0.097039	0.096931	0.088153	0.547368	0.479407	0.445058	0.904793	0.822818	0.746588
65.6	1.43145	1.32458	1.22792	0.934458	0.871852	0.801629	0.048593	0.041147	0.035543	1.01142	0.934052	0.854644	0.231212	0.211038	0.19624	0.101197	0.088181	0.0775	0.251285	0.226484	0.199954	0.086483	0.079132	0.073869	0.105872	0.088342	0.079756	0.108499	0.097149	0.094665	0.246371	0.223773	0.20197	0.035183	0.028261	0.024122	1.05726	0.94484	0.869008	0.096654	0.096973	0.088272	0.547609	0.479686	0.444955	0.90461	0.822645	0.747193
65.8	1.43336	1.3262	1.22915	0.934414	0.871816	0.801794	0.048823	0.040931	0.035887	1.01191	0.934412	0.855129	0.231616	0.211236	0.196239	0.101127	0.08852	0.077977	0.251492	0.226622	0.200083	0.086357	0.07924	0.074062	0.106209	0.088309	0.079943	0.108994	0.097251	0.095039	0.246226	0.223512	0.201798	0.035256	0.028245	0.023902	1.05718	0.944919	0.868973	0.096629	0.096502	0.088318	0.547598	0.479739	0.445095	0.904129	0.822701	0.747074
66	1.43529	1.32804	1.23051	0.934192	0.871468	0.801619	0.048896	0.041123	0.036174	1.01242	0.934824	0.855677	0.231847	0.211265	0.19633	0.101098	0.088928	0.077792	0.251666	0.226963	0.2002	0.086588	0.079573	0.074352	0.106522	0.0886	0.080107	0.109548	0.097839	0.095425	0.24636	0.223534	0.202315	0.035408	0.028221	0.023516	1.05699	0.944798	0.869205	0.096849	0.095805	0.088558	0.547375	0.480052	0.445084	0.904272	0.822743	0.7472
66.2	1.43741	1.32954	1.23218	0.933821	0.871727	0.801733	0.048953	0.041019	0.036403	1.01253	0.935224	0.856233	0.231952	0.211581	0.196584	0.100922	0.089117	0.077802	0.251551	0.226947	0.200585	0.08687	0.079837	0.074638	0.106542	0.088568	0.079865	0.109999	0.098016	0.095725	0.246042	0.223509	0.202005	0.03544	0.02805	0.023222	1.05669	0.944234	0.869361	0.097306	0.095449	0.088474	0.54733	0.479618	0.444714	0.904794	0.822892	0.74687
66.4	1.43976	1.33109	1.23353	0.933868	0.87178	0.801701	0.049116	0.040639	0.036517	1.01297	0.935468	0.856863	0.232051	0.211907	0.196541	0.101048	0.089487	0.077514	0.251515	0.227084	0.200999	0.086948	0.080159	0.075015	0.106673	0.088596	0.079699	0.109845	0.098223	0.095626	0.246191	0.223493	0.202072	0.035917	0.028027	0.022662	1.05638	0.943856	0.869714	0.097325	0.095474	0.088878	0.54703	0.479422	0.444329	0.905282	0.822878	0.746722
66.6	1.44167	1.33265	1.23502	0.934054	0.871665	0.801659	0.049286	0.040696	0.036546	1.01326	0.936066	0.857264	0.232495	0.212669	0.196494	0.101034	0.089577	0.077499	0.25146	0.22758	0.201229	0.087045	0.080688	0.074983	0.106989	0.088736	0.079994	0.109463	0.098608	0.095462	0.246034	0.223285	0.202225	0.036651	0.028119	0.022676	1.05645	0.943846	0.869619	0.097518	0.095297	0.088758	0.546784	0.479239	0.444308	0.905634	0.822809	0.746473
66.8	1.44405	1.33373	1.23595	0.934058	0.87119	0.801618	0.049122	0.040682	0.036466	1.01365	0.936445	0.857716	0.232647	0.212734	0.196557	0.101088	0.089934	0.077597	0.251367	0.22782	0.20172	0.087079	0.081322	0.074892	0.107201	0.088615	0.079869	0.10955	0.099142	0.095515	0.246325	0.223483	0.202488	0.036986	0.028372	0.022882	1.05652	0.944083	0.869337	0.097746	0.095812	0.088913	0.546685	0.478938	0.444011	0.905561	0.823065	0.746593
67	1.44625	1.33506	1.23721	0.934189	0.870802	0.802041	0.049087	0.040746	0.036256	1.01407	0.937154	0.85808	0.232868	0.212971	0.196572	0.101389	0.089691	0.077671	0.251481	0.227843	0.202121	0.086828	0.081683	0.075081	0.106914	0.088446	0.080013	0.109617	0.099351	0.095692	0.246461	0.223631	0.202774	0.037197	0.028316	0.023074	1.05671	0.944351	0.86938	0.097881	0.096053	0.089399	0.546624	0.478778	0.444127	0.905836	0.823405	0.746543
67.2	1.44812	1.33653	1.23808	0.934005	0.87073	0.802488	0.049159	0.040699	0.035863	1.01427	0.937321	0.858054	0.23317	0.212978	0.196798	0.101794	0.089891	0.077971	0.251543	0.227937	0.202012	0.086696	0.081963	0.075373	0.107075	0.088233	0.079615	0.109646	0.099201	0.095877	0.24672	0.223458	0.202915	0.037137	0.028507	0.023223	1.05698	0.944299	0.869185	0.097976	0.095748	0.089673	0.54661	0.478587	0.443571	0.905588	0.823455	0.74649
67.4	1.45045	1.33771	1.23987	0.934079	0.870508	0.802381	0.048974	0.041019	0.035434	1.01485	0.937544	0.858453	0.233597	0.213269	0.196813	0.1019	0.08961	0.077981	0.251757	0.228311	0.202206	0.086736	0.082117	0.075429	0.10711	0.088563	0.07976	0.10972	0.09934	0.095793	0.247031	0.223898	0.202691	0.037159	0.028428	0.02375	1.05717	0.94397	0.869536	0.098201	0.09558	0.089916	0.546535	0.478671	0.443584	0.905537	0.823562	0.746555
67.6	1.45315	1.33934	1.24113	0.933837	0.870689	0.802596	0.048682	0.041066	0.035318	1.01536	0.937868	0.858673	0.234192	0.213533	0.196875	0.102013	0.089665	0.078312	0.251835	0.228485	0.202298	0.08689	0.082269	0.075586	0.106645	0.08852	0.079459	0.109909	0.099246	0.095596	0.247142	0.223824	0.202805	0.037428	0.028715	0.023688	1.05734	0.943435	0.870124	0.098257	0.095727	0.089762	0.546214	0.478606	0.443655	0.905321	0.823671	0.746834
67.8	1.45538	1.34116	1.24252	0.933748	0.870342	0.802809	0.048819	0.041363	0.035231	1.01601	0.938208	0.858717	0.234527	0.213839	0.196825	0.10238	0.089906	0.078359	0.252203	0.228729	0.202484	0.086885	0.082237	0.075515	0.106567	0.088625	0.079499	0.109777	0.098989	0.095612	0.24754	0.223693	0.203268	0.037508	0.028997	0.0234	1.05745	0.94332	0.870126	0.098217	0.096461	0.08962	0.546154	0.478587	0.443516	0.905246	0.823427	0.746822
68	1.45732	1.34255	1.24346	0.933611	0.870327	0.803101	0.048932	0.041163	0.035139	1.01635	0.93878	0.858969	0.23487	0.213704	0.197273	0.102419	0.089978	0.078587	0.252634	0.228865	0.202747	0.086809	0.082109	0.075732	0.106293	0.088449	0.079781	0.10989	0.098956	0.095242	0.24762	0.223975	0.203464	0.037544	0.029374	0.023334	1.0573	0.943637	0.869979	0.098647	0.096533	0.089963	0.546135	0.478714	0.443344	0.905281	0.823416	0.746783
68.2	1.45903	1.34424	1.24495	0.933487	0.870819	0.802968	0.048932	0.041494	0.035079	1.01674	0.939185	0.859545	0.235192	0.213981	0.197928	0.102882	0.090284	0.078912	0.252949	0.229335	0.202994	0.086646	0.082361	0.075545	0.106083	0.088391	0.079357	0.11022	0.098815	0.095088	0.247784	0.224054	0.203795	0.037334	0.029782	0.023322	1.05726	0.943773	0.869617	0.09888	0.096764	0.090106	0.54638	0.478616	0.443302	0.905008	0.823388	0.746942
68.4	1.46088	1.34557	1.24642	0.933232	0.871084	0.802715	0.048824	0.041559	0.03507	1.01714	0.939698	0.859792	0.235265	0.214114	0.198415	0.103073	0.090031	0.078851	0.253044	0.2297	0.203039	0.086865	0.082053	0.075206	0.106384	0.087978	0.079091	0.110557	0.098791	0.095015	0.24788	0.224541	0.203901	0.037481	0.029427	0.023469	1.05739	0.944022	0.869454	0.099145	0.096471	0.090206	0.546589	0.478424	0.443555	0.904598	0.823261	0.747221
68.6	1.46282	1.34718	1.24817	0.933397	0.871194	0.803	0.048924	0.041956	0.034935	1.0176	0.940257	0.860266	0.235609	0.214353	0.1985	0.102838	0.089859	0.078753	0.253619	0.229629	0.203121	0.08685	0.08177	0.075093	0.106447	0.08785	0.078909	0.110663	0.098771	0.095102	0.248134	0.224751	0.204209	0.037609	0.029593	0.023313	1.05718	0.943648	0.869273	0.099264	0.09676	0.090153	0.546746	0.478468	0.44368	0.904516	0.823021	0.747374
68.8	1.46409	1.3486	1.24955	0.93342	0.871584	0.803168	0.048802	0.042222	0.034865	1.01823	0.940567	0.8608	0.235541	0.214361	0.198861	0.102875	0.089979	0.07864	0.253832	0.229949	0.203215	0.086868	0.081706	0.075004	0.106361	0.087693	0.078619	0.110927	0.099231	0.094831	0.247915	0.224997	0.204382	0.037799	0.029417	0.023342	1.05714	0.944014	0.869443	0.099149	0.096905	0.090439	0.547135	0.478856	0.443966	0.904067	0.8233	0.747381
69	1.46572	1.35041	1.25107	0.933669	0.871382	0.803249	0.049117	0.042702	0.035078	1.01864	0.940763	0.861079	0.235214	0.214377	0.199147	0.103199	0.089958	0.078636	0.254267	0.229991	0.203164	0.087171	0.08144	0.074912	0.106461	0.087854	0.07888	0.110953	0.099251	0.094888	0.248343	0.225198	0.204604	0.038117	0.029008	0.023023	1.05655	0.944273	0.869522	0.098857	0.09704	0.090653	0.547086	0.478998	0.443924	0.903904	0.823389	0.747649
69.2	1.46771	1.35201	1.25267	0.933762	0.871491	0.802996	0.049213	0.042676	0.035183	1.01894	0.941134	0.861716	0.234925	0.214598	0.199595	0.103197	0.090231	0.078812	0.254482	0.230106	0.203174	0.087184	0.081498	0.074955	0.106369	0.088126	0.07944	0.111374	0.099789	0.095149	0.248541	0.225121	0.204564	0.038088	0.029093	0.022587	1.05627	0.944463	0.86961	0.098628	0.096946	0.09084	0.547325	0.479379	0.444274	0.903661	0.823325	0.748088
69.4	1.46981	1.35376	1.25426	0.9338	0.871657	0.802668	0.049681	0.043085	0.035638	1.01946	0.941633	0.861954	0.234838	0.214855	0.200185	0.103005	0.090234	0.078726	0.254474	0.230335	0.203267	0.087465	0.081258	0.074898	0.106598	0.08806	0.079551	0.111815	0.100167	0.095336	0.248837	0.225382	0.204477	0.037992	0.028854	0.022721	1.056	0.944469	0.869821	0.09828	0.096871	0.090696	0.547603	0.479809	0.444518	0.903469	0.823587	0.748323
69.6	1.47129	1.35529	1.25546	0.934304	0.872206	0.802535	0.050053	0.042991	0.035999	1.02001	0.942247	0.86247	0.234689	0.215009	0.200376	0.10298	0.090457	0.078895	0.254601	0.230361	0.203284	0.087496	0.081326	0.074646	0.106822	0.088381	0.079344	0.112239	0.100439	0.096223	0.248938	0.225431	0.204439	0.037531	0.028432	0.02243	1.05576	0.944397	0.870164	0.09792	0.096866	0.091337	0.547793	0.48002	0.444984	0.903324	0.82361	0.748186
69.8	1.47288	1.35628	1.25656	0.934078	0.872311	0.802623	0.05004	0.042987	0.036164	1.02042	0.942771	0.862967	0.23457	0.214859	0.200658	0.102901	0.090857	0.078958	0.254754	0.230658	0.203439	0.087592	0.081233	0.074881	0.107104	0.088213	0.079411	0.112393	0.100401	0.096567	0.249111	0.224846	0.204528	0.036965	0.028138	0.022582	1.05583	0.944467	0.870286	0.098041	0.096976	0.091578	0.547651	0.480507	0.445286	0.903422	0.823668	0.748174
70	1.47434	1.35774	1.2578	0.93434	0.871906	0.802731	0.049946	0.042848	0.036459	1.02072	0.943035	0.863492	0.234758	0.215023	0.200954	0.102356	0.090656	0.078728	0.254841	0.23089	0.203836	0.088256	0.081528	0.075043	0.107256	0.08833	0.079631	0.11251	0.100669	0.096902	0.24946	0.224904	0.204563	0.036349	0.027684	0.022953	1.05561	0.944481	0.870115	0.098006	0.096804	0.091551	0.547241	0.48062	0.445374	0.903443	0.82365	0.747977
70.2	1.47639	1.35906	1.25956	0.934522	0.871835	0.802793	0.049859	0.04266	0.036509	1.02101	0.943364	0.864047	0.234679	0.215246	0.200924	0.102003	0.090567	0.078804	0.255052	0.230867	0.204577	0.088343	0.081725	0.075044	0.107286	0.088252	0.079889	0.112513	0.100905	0.096992	0.249504	0.224559	0.203967	0.036283	0.027642	0.022866	1.05552	0.944532	0.870113	0.0979	0.097162	0.091674	0.547158	0.480277	0.445541	0.903719	0.823605	0.74768
70.4	1.47824	1.36025	1.26076	0.934496	0.871468	0.802933	0.050013	0.042698	0.036522	1.02151	0.943805	0.864354	0.234884	0.215506	0.200674	0.101872	0.090733	0.079091	0.255107	0.231089	0.204888	0.088696	0.081861	0.075082	0.107352	0.088506	0.080199	0.112358	0.101355	0.09722	0.249942	0.224602	0.203912	0.03636	0.027412	0.022855	1.05526	0.945135	0.869965	0.097399	0.097432	0.091741	0.546901	0.480567	0.445395	0.9034	0.823713	0.74755
70.6	1.48008	1.3619	1.26204	0.934734	0.87128	0.803211	0.050126	0.042778	0.036712	1.02221	0.944499	0.864685	0.235191	0.215672	0.200451	0.101509	0.090396	0.079105	0.255108	0.231421	0.205028	0.088898	0.08233	0.074848	0.107372	0.088549	0.080395	0.112153	0.10165	0.097143	0.24966	0.224109	0.203898	0.036354	0.027349	0.02323	1.05562	0.945001	0.869993	0.097323	0.097238	0.091389	0.546962	0.480639	0.445798	0.90313	0.823933	0.747612
70.8	1.4822	1.36328	1.2632	0.93462	0.870926	0.803622	0.049837	0.042864	0.036884	1.02255	0.944715	0.865038	0.234954	0.215354	0.200429	0.101537	0.090447	0.079273	0.255495	0.231197	0.205315	0.088945	0.082199	0.074989	0.107645	0.088397	0.080162	0.111861	0.10201	0.097807	0.249707	0.22411	0.204254	0.036009	0.027798	0.024043	1.05569	0.945549	0.869961	0.097465	0.097334	0.0915	0.547037	0.480658	0.446143	0.903208	0.824022	0.747252
71	1.48396	1.3651	1.26445	0.934544	0.871032	0.803854	0.049775	0.042973	0.037016	1.02302	0.94504	0.86511	0.235216	0.215489	0.200347	0.101795	0.090171	0.079143	0.255933	0.231195	0.205539	0.089145	0.082277	0.075288	0.107576	0.088648	0.080176	0.11203	0.10204	0.098252	0.249645	0.224266	0.204398	0.035924	0.028142	0.023981	1.05565	0.945777	0.870105	0.097502	0.097113	0.091353	0.54702	0.480567	0.446304	0.903143	0.823852	0.746948
71.2	1.4857	1.36653	1.26544	0.93418	0.871075	0.804345	0.049833	0.042967	0.036848	1.02341	0.945159	0.865188	0.235347	0.215624	0.200289	0.1018	0.090525	0.079254	0.256082	0.231367	0.205577	0.089465	0.08249	0.075745	0.108062	0.088915	0.080008	0.112146	0.102475	0.098356	0.249242	0.224297	0.204229	0.035904	0.028521	0.024146	1.05595	0.945619	0.870382	0.09803	0.096627	0.091432	0.546867	0.480392	0.446127	0.903033	0.82371	0.747172
71.4	1.48773	1.36814	1.26649	0.933967	0.871086	0.804414	0.049738	0.043054	0.036951	1.024	0.94547	0.86559	0.235705	0.215942	0.200203	0.101736	0.090108	0.079088	0.255971	0.231486	0.205627	0.089488	0.0825	0.075746	0.108255	0.089337	0.080461	0.112103	0.102888	0.098395	0.24938	0.224706	0.203626	0.036266	0.028701	0.024183	1.05595	0.945608	0.870932	0.098417	0.096808	0.091167	0.546773	0.480243	0.446144	0.903086	0.823592	0.747347
71.6	1.48933	1.36999	1.26749	0.933653	0.87091	0.80455	0.05007	0.043037	0.03701	1.02436	0.945774	0.865811	0.235227	0.216251	0.200262	0.101843	0.090056	0.079157	0.256212	0.231786	0.205712	0.089423	0.08268	0.075969	0.10801	0.089159	0.080266	0.112477	0.102797	0.098294	0.249176	0.224721	0.204132	0.036429	0.028778	0.023675	1.05581	0.945552	0.870771	0.098371	0.09738	0.090763	0.546418	0.48028	0.446299	0.903107	0.823638	0.74725
71.8	1.49107	1.37148	1.26846	0.93349	0.871	0.804634	0.0504	0.043076	0.036966	1.02471	0.94606	0.866077	0.23494	0.216527	0.200165	0.102111	0.090057	0.079128	0.256529	0.231894	0.205714	0.089663	0.082786	0.075995	0.108184	0.089143	0.080648	0.112704	0.103011	0.098076	0.249408	0.224933	0.204737	0.036444	0.029546	0.023575	1.05577	0.945367	0.870684	0.098601	0.097831	0.090553	0.546316	0.480091	0.446059	0.903513	0.82343	0.747478
72	1.49302	1.3729	1.26921	0.933189	0.871516	0.804314	0.050335	0.043109	0.037155	1.02496	0.946494	0.86644	0.235183	0.216552	0.200407	0.102487	0.089796	0.079127	0.25666	0.23201	0.205887	0.0898	0.082882	0.076152	0.108395	0.088756	0.080456	0.112892	0.103215	0.098194	0.24897	0.225359	0.204616	0.03642	0.029954	0.023177	1.05567	0.94506	0.870702	0.098887	0.097181	0.090438	0.546225	0.479993	0.445945	0.903374	0.823235	0.747723
72.2	1.49445	1.37417	1.2707	0.932949	0.871988	0.804085	0.050731	0.043629	0.037075	1.02502	0.946896	0.866908	0.23556	0.216641	0.200756	0.102656	0.08969	0.079321	0.256748	0.232454	0.205791	0.089788	0.082913	0.075864	0.108487	0.088793	0.080124	0.113199	0.103357	0.098207	0.248775	0.225334	0.204919	0.03649	0.029704	0.023229	1.0557	0.944593	0.870768	0.098805	0.096635	0.090216	0.546108	0.47964	0.446299	0.903337	0.823276	0.747987
72.4	1.49611	1.37544	1.27212	0.932858	0.872074	0.803888	0.050734	0.043577	0.037098	1.02507	0.947147	0.866987	0.235911	0.216658	0.200983	0.103278	0.089413	0.079019	0.256654	0.23263	0.205458	0.090011	0.082793	0.07585	0.108617	0.088561	0.080018	0.113769	0.103473	0.098319	0.248543	0.225756	0.204965	0.037028	0.029584	0.023327	1.05562	0.944542	0.871416	0.098818	0.096325	0.090338	0.545528	0.479675	0.446362	0.903555	0.823051	0.748258
72.6	1.49811	1.37695	1.27332	0.93258	0.872131	0.80387	0.050836	0.04397	0.036699	1.02524	0.947508	0.867389	0.235896	0.216612	0.201156	0.103436	0.089344	0.078989	0.256878	0.232674	0.205419	0.089811	0.082697	0.076228	0.108779	0.088785	0.080476	0.114196	0.103613	0.098571	0.248716	0.225895	0.205286	0.037179	0.029547	0.023267	1.05514	0.944139	0.871734	0.099177	0.096516	0.089915	0.545578	0.479675	0.445883	0.90347	0.82305	0.74868
72.8	1.49968	1.37839	1.27446	0.932526	0.872288	0.803732	0.051163	0.044173	0.0368	1.02548	0.947635	0.867809	0.235434	0.216668	0.201345	0.104202	0.089385	0.078881	0.256765	0.232937	0.205214	0.089869	0.082442	0.076333	0.108686	0.089557	0.080182	0.114551	0.103967	0.09856	0.248644	0.225718	0.205872	0.037413	0.029661	0.023596	1.05504	0.944376	0.871752	0.099605	0.096333	0.09006	0.545689	0.479932	0.445867	0.903747	0.823234	0.748436
73	1.50146	1.37987	1.27566	0.932913	0.871856	0.803385	0.051232	0.044062	0.036772	1.02572	0.947825	0.8681	0.235212	0.216723	0.201552	0.104015	0.089315	0.078866	0.256758	0.233009	0.205101	0.089559	0.081984	0.076519	0.108757	0.090307	0.080227	0.114545	0.104139	0.098727	0.249002	0.225759	0.206255	0.037518	0.029154	0.023285	1.05455	0.944456	0.871684	0.099559	0.096571	0.089955	0.545664	0.4801	0.445542	0.904184	0.823049	0.748199
73.2	1.50315	1.38134	1.27725	0.933032	0.872137	0.803267	0.051452	0.043914	0.036579	1.02595	0.94839	0.868686	0.235339	0.21718	0.201878	0.103864	0.089485	0.078845	0.25647	0.233034	0.205155	0.089246	0.082123	0.076486	0.108674	0.091222	0.079923	0.114708	0.104283	0.099083	0.248781	0.225737	0.206004	0.0373	0.02892	0.023399	1.05435	0.944525	0.871659	0.099592	0.096753	0.089966	0.546098	0.48026	0.445661	0.904611	0.823094	0.747936
73.4	1.50491	1.38305	1.27831	0.933394	0.872223	0.803267	0.051853	0.043897	0.036844	1.02627	0.948818	0.869108	0.235304	0.21734	0.201836	0.10418	0.089497	0.079068	0.25667	0.23324	0.205284	0.089129	0.082129	0.076581	0.108852	0.091191	0.079782	0.114787	0.103961	0.099434	0.249006	0.225985	0.206096	0.037414	0.028278	0.023604	1.05415	0.944762	0.871344	0.099317	0.097106	0.090369	0.546114	0.480741	0.44569	0.90504	0.823238	0.748216
73.6	1.50621	1.38419	1.27952	0.93375	0.872287	0.803689	0.052147	0.043673	0.036947	1.02663	0.949235	0.869974	0.235369	0.217354	0.202004	0.104322	0.089674	0.07943	0.256587	0.23324	0.205224	0.088974	0.08226	0.076742	0.108797	0.091073	0.079567	0.114681	0.10381	0.099733	0.249079	0.225982	0.206343	0.037189	0.02787	0.023629	1.05396	0.945061	0.871236	0.099228	0.097228	0.091064	0.546217	0.481001	0.445542	0.905032	0.823342	0.748163
73.8	1.50771	1.38573	1.28089	0.933524	0.871895	0.803787	0.051842	0.04387	0.036972	1.02684	0.949253	0.870636	0.235629	0.217213	0.202135	0.104014	0.089926	0.07965	0.25683	0.233328	0.205318	0.089249	0.08221	0.076896	0.10874	0.091207	0.079594	0.114716	0.10351	0.099696	0.249647	0.225977	0.206454	0.036718	0.027975	0.024056	1.05376	0.945136	0.870685	0.099083	0.097078	0.091129	0.546494	0.4816	0.445327	0.905228	0.823303	0.748074
74	1.50924	1.38764	1.28198	0.933964	0.871427	0.804131	0.052016	0.043628	0.036879	1.02722	0.949718	0.870986	0.236149	0.217826	0.202262	0.103491	0.089795	0.079394	0.257045	0.233407	0.205825	0.089578	0.082287	0.077094	0.108704	0.091499	0.079659	0.114658	0.103524	0.099776	0.250003	0.22599	0.206516	0.03666	0.027683	0.024606	1.05354	0.945449	0.870496	0.099041	0.096841	0.091078	0.546528	0.481291	0.445349	0.90514	0.823544	0.74754
74.2	1.51114	1.38919	1.28326	0.93406	0.871623	0.803654	0.052336	0.043793	0.036891	1.02748	0.950077	0.871528	0.23626	0.217811	0.202301	0.103471	0.089969	0.079749	0.25733	0.233267	0.206155	0.089444	0.082506	0.077113	0.108519	0.091173	0.079248	0.114667	0.103595	0.099771	0.250442	0.225841	0.206361	0.036743	0.027953	0.024178	1.05324	0.945258	0.87051	0.099011	0.097294	0.091397	0.546754	0.481534	0.445588	0.905351	0.823593	0.747332
74.4	1.51273	1.39051	1.28419	0.933882	0.871624	0.803722	0.052533	0.043699	0.037178	1.02805	0.950564	0.871552	0.236544	0.218132	0.202483	0.10305	0.090458	0.080092	0.257356	0.233569	0.206197	0.089722	0.082665	0.077452	0.10842	0.091198	0.079263	0.114556	0.104058	0.099955	0.251086	0.226105	0.206631	0.036588	0.027783	0.023966	1.05331	0.945568	0.870418	0.099054	0.097519	0.091124	0.547458	0.481588	0.445451	0.905087	0.823893	0.747175
74.6	1.51429	1.39188	1.28536	0.93428	0.871455	0.803566	0.052748	0.043759	0.037461	1.02882	0.951052	0.871843	0.236576	0.218142	0.202669	0.102755	0.090583	0.080262	0.257547	0.233704	0.206286	0.089563	0.083082	0.077443	0.108359	0.091218	0.079159	0.114457	0.103906	0.099535	0.250818	0.225668	0.206936	0.036324	0.028208	0.024057	1.05355	0.945257	0.870937	0.098973	0.097867	0.090986	0.548135	0.48144	0.445811	0.905177	0.823848	0.747006
74.8	1.51584	1.39301	1.28647	0.933986	0.871577	0.803368	0.052543	0.043701	0.037571	1.02925	0.951329	0.872086	0.236669	0.218188	0.202882	0.10288	0.090786	0.080446	0.257656	0.233492	0.20665	0.089626	0.083367	0.077574	0.108769	0.091462	0.079012	0.114749	0.103744	0.09967	0.250701	0.225803	0.2072	0.036064	0.028583	0.023949	1.05344	0.945489	0.870981	0.099351	0.098095	0.091075	0.548516	0.481284	0.445918	0.904973	0.82397	0.747069
75	1.51791	1.39441	1.28761	0.933879	0.871865	0.803275	0.052306	0.043878	0.037496	1.02988	0.951956	0.872208	0.236839	0.218179	0.203109	0.103063	0.090611	0.080299	0.257866	0.233514	0.206998	0.089867	0.083712	0.077632	0.109234	0.09144	0.078958	0.115	0.103299	0.099502	0.250601	0.225826	0.207081	0.036133	0.028941	0.023226	1.05346	0.945517	0.871117	0.099378	0.098068	0.090827	0.548789	0.481271	0.445692	0.904749	0.823857	0.747362
75.2	1.51966	1.39564	1.28837	0.933774	0.871711	0.803604	0.052172	0.043702	0.037671	1.0305	0.952557	0.872435	0.236632	0.218437	0.202625	0.102953	0.090701	0.080068	0.257954	0.233798	0.207053	0.089881	0.084106	0.077668	0.109466	0.091218	0.079241	0.115338	0.10378	0.099266	0.250483	0.225735	0.207134	0.035954	0.028897	0.023187	1.0537	0.945659	0.871288	0.099719	0.098136	0.091042	0.54889	0.48121	0.445707	0.904666	0.824154	0.747414
75.4	1.52139	1.39708	1.28925	0.933375	0.871602	0.80331	0.051917	0.043807	0.037952	1.03092	0.953058	0.872714	0.23688	0.218477	0.202621	0.102829	0.090576	0.079773	0.257897	0.233723	0.20699	0.08983	0.084347	0.077456	0.10949	0.091173	0.079993	0.11549	0.10369	0.099217	0.250429	0.225956	0.207408	0.036182	0.029406	0.022886	1.05368	0.945534	0.871383	0.09993	0.098244	0.091181	0.549291	0.481036	0.446072	0.904308	0.824626	0.747406
75.6	1.52285	1.39824	1.29042	0.933279	0.871758	0.803025	0.051508	0.043975	0.038167	1.03144	0.95342	0.872989	0.236989	0.218738	0.202338	0.102868	0.0907	0.079567	0.258322	0.234015	0.207236	0.090132	0.084697	0.077463	0.109393	0.090941	0.080106	0.115925	0.103868	0.099233	0.250237	0.225897	0.207774	0.036179	0.029706	0.0226	1.0539	0.945322	0.871382	0.099933	0.098177	0.091449	0.54965	0.481284	0.446392	0.903953	0.824631	0.747344
75.8	1.52468	1.39935	1.2916	0.932973	0.871912	0.802944	0.051462	0.04401	0.038367	1.0319	0.953809	0.873591	0.237396	0.218732	0.202018	0.103197	0.09065	0.079473	0.258268	0.234209	0.20736	0.090464	0.085088	0.077314	0.109135	0.090894	0.080509	0.116224	0.103928	0.099277	0.250376	0.226088	0.207814	0.035917	0.030592	0.022434	1.05425	0.944723	0.871529	0.09996	0.098034	0.091449	0.549593	0.480968	0.446546	0.903545	0.824423	0.747593
76	1.52633	1.40054	1.29281	0.93288	0.87179	0.802711	0.051338	0.044332	0.038319	1.03253	0.954102	0.873872	0.237404	0.218508	0.202024	0.103289	0.090377	0.079418	0.25853	0.23462	0.207521	0.0907	0.085336	0.077429	0.109148	0.090689	0.080547	0.116367	0.104321	0.099364	0.250101	0.226006	0.207821	0.036122	0.030397	0.022419	1.05438	0.944224	0.871339	0.099891	0.097525	0.09147	0.549421	0.481181	0.446987	0.903011	0.824272	0.747753
76.2	1.5278	1.40137	1.29412	0.93261	0.871748	0.802887	0.051581	0.044528	0.03832	1.03294	0.954425	0.874048	0.237651	0.218626	0.202197	0.103236	0.090517	0.07936	0.258959	0.235122	0.207571	0.091145	0.085447	0.077485	0.109155	0.090797	0.080648	0.116557	0.104349	0.099165	0.250112	0.226089	0.20816	0.036482	0.030055	0.022693	1.05465	0.944241	0.871475	0.099698	0.098156	0.091618	0.549305	0.480781	0.447382	0.903084	0.824553	0.748323
76.4	1.52964	1.40259	1.29554	0.932223	0.871843	0.802642	0.051685	0.044457	0.038406	1.03334	0.954568	0.873992	0.237834	0.218783	0.202211	0.103642	0.090628	0.078967	0.25902	0.235314	0.207363	0.091388	0.085362	0.077645	0.109289	0.090845	0.080806	0.116578	0.104147	0.099296	0.250173	0.226334	0.208437	0.03674	0.030463	0.022689	1.0546	0.944783	0.871795	0.099486	0.098666	0.091582	0.549433	0.481008	0.447555	0.902858	0.824193	0.74825
76.6	1.53139	1.40357	1.29677	0.931911	0.871788	0.802981	0.05166	0.044801	0.038164	1.03366	0.954776	0.874394	0.237678	0.218742	0.202265	0.103893	0.090495	0.078783	0.259271	0.235589	0.207477	0.091702	0.085552	0.077687	0.109594	0.091441	0.081076	0.116909	0.104391	0.099599	0.250465	0.226252	0.208741	0.036884	0.030476	0.022969	1.05458	0.944631	0.871537	0.099976	0.098706	0.091622	0.549941	0.481124	0.447626	0.902458	0.824227	0.748264
76.8	1.53292	1.40487	1.29806	0.931971	0.87163	0.803256	0.051821	0.04492	0.03808	1.03394	0.954978	0.874882	0.237801	0.218705	0.202246	0.104169	0.090728	0.078886	0.25931	0.235839	0.207573	0.09191	0.08552	0.077816	0.109835	0.091994	0.080871	0.116598	0.104851	0.099776	0.250602	0.226461	0.209049	0.03705	0.030363	0.023062	1.05487	0.94485	0.870761	0.100257	0.098498	0.091847	0.549923	0.481234	0.448335	0.902563	0.82437	0.748041
77	1.53448	1.40639	1.29923	0.932117	0.871284	0.803042	0.051843	0.044708	0.037868	1.03434	0.95531	0.875129	0.238134	0.218726	0.202727	0.104209	0.090715	0.079046	0.259376	0.236021	0.207739	0.09193	0.085766	0.077663	0.109824	0.092206	0.080861	0.116515	0.104896	0.100312	0.250958	0.226876	0.20871	0.037102	0.029808	0.023039	1.05435	0.944679	0.870594	0.100413	0.098329	0.091765	0.549961	0.481087	0.448669	0.902675	0.824339	0.748148
77.2	1.53616	1.40795	1.30061	0.931914	0.871577	0.803324	0.052178	0.045001	0.037767	1.03439	0.955943	0.87571	0.238454	0.219219	0.202762	0.104528	0.090838	0.07915	0.259953	0.236255	0.207898	0.091997	0.086056	0.077609	0.110182	0.092266	0.081115	0.116638	0.104836	0.100533	0.250751	0.227335	0.208316	0.037097	0.029658	0.022924	1.05418	0.944661	0.870412	0.100572	0.098127	0.092141	0.549901	0.481172	0.449015	0.902809	0.824425	0.748335
77.4	1.53806	1.40973	1.3017	0.931946	0.871551	0.803335	0.052325	0.04497	0.037748	1.03464	0.956284	0.876128	0.238454	0.219351	0.202648	0.104993	0.09085	0.079636	0.260225	0.236667	0.208129	0.092138	0.085919	0.077938	0.110396	0.091807	0.081202	0.1167	0.104566	0.100972	0.251166	0.227764	0.208397	0.037651	0.029132	0.022623	1.05422	0.944492	0.870267	0.099988	0.098137	0.092885	0.549424	0.481629	0.449139	0.902683	0.824462	0.748712
77.6	1.53972	1.4112	1.30283	0.931758	0.871421	0.803249	0.05245	0.045297	0.037693	1.03496	0.956388	0.876824	0.238969	0.219628	0.203078	0.104814	0.090948	0.079839	0.26022	0.23679	0.208252	0.092286	0.085919	0.078337	0.110614	0.091507	0.081177	0.116782	0.10448	0.101267	0.251552	0.228092	0.208225	0.037617	0.028807	0.02269	1.05393	0.944482	0.870494	0.099924	0.098271	0.093048	0.549447	0.481632	0.449178	0.902549	0.824652	0.748253
77.8	1.54116	1.41287	1.30371	0.931602	0.871534	0.803228	0.052559	0.045364	0.037712	1.03501	0.95677	0.877036	0.239177	0.220077	0.203276	0.104708	0.090812	0.080096	0.260505	0.236717	0.208576	0.092599	0.085966	0.078486	0.110764	0.091416	0.08129	0.117035	0.104627	0.101354	0.252269	0.228234	0.208252	0.037752	0.028818	0.023066	1.05369	0.94453	0.870567	0.099933	0.098379	0.092635	0.549084	0.481928	0.449263	0.902558	0.824483	0.748255
78	1.54253	1.41439	1.30436	0.931588	0.871369	0.80334	0.052726	0.045153	0.037571	1.03512	0.95698	0.877287	0.239287	0.22063	0.203968	0.105004	0.090909	0.080128	0.260671	0.236823	0.20911	0.092682	0.085912	0.078485	0.110772	0.091072	0.08123	0.117302	0.105025	0.101473	0.252548	0.228156	0.208163	0.037677	0.028506	0.023279	1.05315	0.944722	0.870769	0.100515	0.098448	0.092559	0.548807	0.481746	0.449235	0.902753	0.824566	0.748601
78.2	1.54407	1.41545	1.30516	0.931651	0.871854	0.802901	0.052995	0.045157	0.0379	1.03525	0.957307	0.877525	0.239359	0.220571	0.204057	0.105111	0.091268	0.080729	0.260697	0.236758	0.209126	0.092465	0.086007	0.078374	0.11098	0.090405	0.081077	0.117507	0.105264	0.101644	0.252903	0.228614	0.207503	0.037809	0.028159	0.023163	1.05289	0.944502	0.870911	0.10078	0.098503	0.092587	0.548647	0.482027	0.449125	0.902982	0.82435	0.74879
78.4	1.54545	1.41688	1.30588	0.931522	0.871721	0.802903	0.053199	0.044901	0.038192	1.03568	0.957664	0.877585	0.239367	0.220737	0.204519	0.105014	0.091575	0.080903	0.260798	0.236865	0.209229	0.09241	0.086151	0.078626	0.111062	0.090258	0.08141	0.117623	0.105341	0.101862	0.253277	0.229016	0.20745	0.03812	0.027903	0.02375	1.053	0.94488	0.871197	0.101086	0.098745	0.092301	0.548766	0.481742	0.448907	0.903259	0.824252	0.748895
78.6	1.54689	1.4181	1.30694	0.931741	0.87176	0.803044	0.053323	0.044913	0.038225	1.03607	0.958243	0.877703	0.239164	0.220721	0.204518	0.105353	0.09178	0.081398	0.260807	0.236667	0.209121	0.092215	0.085993	0.078415	0.111147	0.090019	0.081353	0.117767	0.105182	0.10164	0.253112	0.229146	0.206987	0.038033	0.028146	0.023711	1.05264	0.944616	0.871499	0.100827	0.098962	0.092072	0.548739	0.481561	0.448926	0.903526	0.823983	0.748737
78.8	1.54854	1.41985	1.30808	0.931616	0.872428	0.803184	0.053133	0.044815	0.038069	1.03639	0.958883	0.877979	0.239281	0.220719	0.204775	0.105501	0.091612	0.081407	0.261093	0.236427	0.20929	0.092509	0.086049	0.078474	0.111509	0.090042	0.081414	0.118106	0.105079	0.102194	0.253256	0.229462	0.20708	0.038342	0.028235	0.02356	1.05222	0.944395	0.871554	0.10112	0.098897	0.092041	0.548572	0.481588	0.448577	0.903463	0.823868	0.749211
79	1.5504	1.42122	1.3094	0.931537	0.872544	0.803589	0.052885	0.044921	0.038097	1.03648	0.959319	0.878304	0.239326	0.220794	0.204961	0.105573	0.091678	0.0812	0.261479	0.236322	0.209147	0.092395	0.085844	0.078592	0.111362	0.089971	0.081543	0.11796	0.105615	0.10192	0.253329	0.229465	0.2069	0.038581	0.02822	0.023529	1.05221	0.944646	0.871933	0.100977	0.098652	0.092131	0.548436	0.481861	0.448636	0.903786	0.823709	0.749001
79.2	1.55189	1.42268	1.31023	0.931529	0.872444	0.804181	0.05273	0.044933	0.038535	1.03673	0.959648	0.87832	0.239107	0.221181	0.204672	0.10543	0.091923	0.080879	0.261657	0.236538	0.209182	0.09221	0.085949	0.078351	0.11118	0.089391	0.082041	0.118005	0.106057	0.101714	0.253306	0.229704	0.207007	0.038553	0.028559	0.023901	1.05218	0.944861	0.872222	0.10112	0.098677	0.092303	0.548223	0.481972	0.448651	0.903916	0.823627	0.748745
79.4	1.5536	1.42371	1.31158	0.931803	0.872336	0.804252	0.05259	0.045037	0.038604	1.03704	0.959918	0.878584	0.239581	0.220903	0.204976	0.105569	0.092013	0.081079	0.261734	0.236514	0.209126	0.092016	0.085887	0.078419	0.111112	0.089375	0.082404	0.117961	0.105919	0.101395	0.253126	0.230098	0.206943	0.038844	0.028996	0.024311	1.0521	0.944933	0.872399	0.101259	0.098772	0.092444	0.548394	0.481947	0.448671	0.903845	0.82353	0.74886
79.6	1.55493	1.42458	1.3127	0.93201	0.872287	0.804263	0.052946	0.044973	0.038696	1.0374	0.960102	0.878861	0.239683	0.221012	0.204837	0.105829	0.092155	0.08093	0.262	0.236761	0.209197	0.092275	0.085997	0.078656	0.1108	0.08937	0.082528	0.117913	0.106197	0.101044	0.253035	0.230015	0.206511	0.03903	0.029	0.024472	1.05187	0.944726	0.872633	0.101065	0.099246	0.092537	0.547737	0.4818	0.448372	0.903694	0.823154	0.748668
79.8	1.55631	1.42596	1.31391	0.932175	0.872119	0.804494	0.053411	0.045009	0.038588	1.0378	0.960396	0.879266	0.239667	0.220743	0.204873	0.105738	0.092314	0.080905	0.262215	0.237017	0.209153	0.092127	0.086234	0.078767	0.110416	0.089388	0.0827	0.117804	0.106432	0.100812	0.253088	0.230152	0.206847	0.038874	0.029134	0.025218	1.05205	0.944454	0.872437	0.100844	0.099726	0.092507	0.547366	0.481452	0.448152	0.903579	0.823286	0.748526
80	1.55779	1.42716	1.31506	0.932537	0.872279	0.804801	0.053501	0.045313	0.038593	1.03863	0.960533	0.879546	0.239344	0.220818	0.204977	0.105583	0.09236	0.080862	0.262907	0.23712	0.208982	0.092305	0.086103	0.079288	0.110465	0.089499	0.082767	0.117596	0.1066	0.100882	0.252805	0.230255	0.20727	0.039277	0.029284	0.025376	1.05191	0.944597	0.872163	0.100602	0.099975	0.092614	0.547494	0.481337	0.448193	0.903671	0.823418	0.748849
80.2	1.55935	1.4283	1.31609	0.932594	0.872442	0.804835	0.053797	0.045221	0.038929	1.03922	0.960929	0.879775	0.23958	0.221102	0.20525	0.105347	0.092393	0.080664	0.263496	0.237268	0.208854	0.092396	0.085917	0.07941	0.110444	0.089612	0.082516	0.117262	0.10635	0.101054	0.252552	0.230518	0.207574	0.039582	0.029491	0.025555	1.0518	0.944771	0.872589	0.100603	0.100433	0.092549	0.54722	0.48129	0.448383	0.903534	0.823793	0.748921
80.4	1.56083	1.42901	1.31746	0.93276	0.872411	0.805023	0.054182	0.045473	0.039093	1.03948	0.961061	0.880004	0.239608	0.22132	0.205296	0.105497	0.092429	0.080516	0.263413	0.237428	0.208782	0.091933	0.085987	0.079541	0.110383	0.089712	0.082496	0.117092	0.106333	0.101021	0.252685	0.230572	0.207884	0.039675	0.029773	0.025403	1.05177	0.944973	0.872934	0.100561	0.099904	0.092507	0.547182	0.481634	0.448768	0.903249	0.823462	0.748653
80.6	1.56245	1.42976	1.31837	0.932861	0.872176	0.805409	0.054034	0.045717	0.039009	1.03977	0.961225	0.880252	0.239623	0.221382	0.205591	0.105454	0.092526	0.080359	0.263652	0.237741	0.209057	0.092291	0.086282	0.079471	0.110289	0.090315	0.082352	0.11728	0.106686	0.101209	0.252668	0.230541	0.207842	0.039463	0.029656	0.025276	1.05169	0.944611	0.87278	0.100934	0.098893	0.092658	0.547347	0.481555	0.449037	0.902689	0.82369	0.74863
80.8	1.56367	1.43088	1.31934	0.933125	0.872145	0.805401	0.054231	0.045805	0.039217	1.04024	0.961804	0.880381	0.239526	0.221527	0.205549	0.105353	0.092859	0.080452	0.263734	0.237746	0.209251	0.09248	0.086058	0.07966	0.110246	0.090312	0.08219	0.117292	0.106821	0.101513	0.252614	0.230461	0.207885	0.039376	0.029941	0.024651	1.05184	0.94481	0.872243	0.100952	0.098785	0.092523	0.5478	0.481706	0.449407	0.902545	0.823647	0.748553
81	1.56504	1.43235	1.32028	0.932919	0.871822	0.805137	0.054567	0.045866	0.03912	1.0406	0.962135	0.880457	0.239337	0.221973	0.205673	0.10538	0.092508	0.080533	0.263589	0.237714	0.20937	0.092471	0.086046	0.0796	0.110405	0.090749	0.082133	0.117537	0.106618	0.101473	0.252649	0.230426	0.208134	0.039184	0.030315	0.024243	1.05126	0.944568	0.872271	0.100852	0.098573	0.092993	0.54817	0.481325	0.449524	0.902052	0.823773	0.748353
81.2	1.56683	1.4333	1.32146	0.932875	0.871928	0.805234	0.054534	0.046079	0.039162	1.04082	0.962506	0.880694	0.23964	0.22235	0.205484	0.105317	0.092752	0.080613	0.263836	0.237931	0.20948	0.092811	0.086174	0.079958	0.110639	0.090625	0.082296	0.117434	0.106353	0.101355	0.252509	0.229944	0.20831	0.039077	0.030518	0.023887	1.05147	0.944701	0.871996	0.100336	0.099196	0.093518	0.548114	0.481483	0.449286	0.901702	0.824006	0.748479
81.4	1.56794	1.43462	1.32243	0.932864	0.871745	0.805316	0.054718	0.045981	0.039294	1.04118	0.962568	0.880768	0.239748	0.222628	0.205354	0.105407	0.092737	0.08106	0.263345	0.238194	0.209919	0.093106	0.086166	0.080276	0.110611	0.090698	0.082397	0.117661	0.106494	0.101709	0.252755	0.229667	0.208597	0.039366	0.030915	0.023538	1.05156	0.944661	0.871872	0.100036	0.09954	0.093941	0.54795	0.481634	0.449061	0.901258	0.823916	0.748595
81.6	1.56959	1.43512	1.32306	0.9327	0.871458	0.805331	0.054747	0.046179	0.0396	1.04151	0.962735	0.881091	0.240173	0.223011	0.205787	0.105271	0.093033	0.081208	0.263407	0.238136	0.210267	0.093333	0.086522	0.080544	0.110712	0.090769	0.082399	0.118014	0.106942	0.101816	0.253364	0.22947	0.208662	0.039071	0.031005	0.023402	1.05138	0.944993	0.871573	0.100443	0.099166	0.093516	0.548489	0.481819	0.448905	0.901465	0.823794	0.748393
81.8	1.57068	1.43599	1.32392	0.932356	0.871466	0.805284	0.054784	0.045997	0.039562	1.04189	0.963316	0.881297	0.240253	0.223205	0.206071	0.105323	0.093153	0.08156	0.263323	0.238119	0.210511	0.093715	0.086693	0.080337	0.110846	0.09041	0.082414	0.118038	0.107173	0.102146	0.253894	0.22955	0.208505	0.038604	0.031239	0.023365	1.0511	0.945428	0.871428	0.100522	0.09865	0.09371	0.548696	0.482093	0.448543	0.90134	0.823719	0.748863
82	1.57181	1.43697	1.32472	0.932155	0.871296	0.805232	0.054739	0.045774	0.039504	1.04211	0.963432	0.881652	0.240651	0.223139	0.206099	0.105388	0.093535	0.08169	0.263269	0.238369	0.210787	0.094061	0.08684	0.080226	0.111045	0.090506	0.0823	0.118119	0.107327	0.102605	0.253871	0.229539	0.208333	0.03833	0.031416	0.023336	1.05059	0.945552	0.871217	0.100849	0.098196	0.093817	0.548842	0.481859	0.448465	0.901435	0.823992	0.749277
82.2	1.57328	1.43806	1.32544	0.932007	0.871652	0.805253	0.054837	0.046011	0.039808	1.04251	0.963795	0.882022	0.240931	0.22326	0.206106	0.104871	0.093814	0.081727	0.263285	0.238568	0.21097	0.094186	0.086953	0.080054	0.111447	0.090292	0.082216	0.11839	0.107186	0.103069	0.254177	0.229908	0.207835	0.038259	0.031389	0.023305	1.05047	0.945278	0.871085	0.10069	0.098047	0.093661	0.549075	0.481965	0.448466	0.901696	0.824072	0.748806
82.4	1.57482	1.43958	1.32641	0.931923	0.87147	0.805284	0.05501	0.045825	0.039561	1.04286	0.964005	0.882266	0.241089	0.223425	0.206105	0.105111	0.09358	0.081751	0.263279	0.238771	0.211115	0.094322	0.086924	0.080127	0.111578	0.090384	0.082482	0.118432	0.107213	0.103174	0.254553	0.229825	0.207835	0.038333	0.031749	0.023443	1.05057	0.945124	0.871041	0.100713	0.098238	0.093558	0.549186	0.481823	0.448816	0.901847	0.824214	0.748932
82.6	1.57611	1.4411	1.32732	0.93194	0.871579	0.805787	0.054747	0.045697	0.039307	1.04303	0.964347	0.882508	0.241198	0.223452	0.206246	0.105407	0.093598	0.082102	0.263456	0.238908	0.211167	0.094573	0.086576	0.080149	0.111457	0.090447	0.082477	0.118453	0.107477	0.103189	0.254699	0.229956	0.207735	0.037974	0.03176	0.022567	1.05045	0.944932	0.871216	0.100398	0.098957	0.09312	0.549665	0.481979	0.448987	0.901819	0.824315	0.749098
82.8	1.57749	1.44252	1.32866	0.931911	0.871627	0.805726	0.054649	0.045735	0.039206	1.04339	0.96478	0.882937	0.241771	0.22358	0.206706	0.104929	0.093733	0.08188	0.26377	0.239111	0.211554	0.094962	0.086761	0.080201	0.111609	0.090831	0.082637	0.118719	0.107816	0.103321	0.254983	0.230046	0.208325	0.038214	0.031663	0.022637	1.05042	0.944797	0.871482	0.100547	0.099222	0.093057	0.549628	0.482465	0.448985	0.902051	0.824125	0.749524
83	1.5789	1.44336	1.32984	0.931882	0.871322	0.805764	0.054705	0.045828	0.039212	1.04362	0.964838	0.883328	0.24194	0.223794	0.206857	0.10495	0.093746	0.081834	0.263797	0.239411	0.211675	0.094929	0.086902	0.08015	0.111457	0.090832	0.083058	0.118811	0.107807	0.102874	0.255664	0.230011	0.208366	0.038032	0.031389	0.022566	1.05055	0.944911	0.871573	0.100815	0.099196	0.092949	0.549769	0.482667	0.449119	0.902308	0.824174	0.749529
83.2	1.58049	1.44473	1.33047	0.931978	0.871331	0.805927	0.054488	0.045966	0.039296	1.04407	0.965328	0.883438	0.241947	0.223661	0.206952	0.104905	0.093646	0.081529	0.264089	0.239772	0.211751	0.09524	0.087058	0.080039	0.111902	0.090471	0.08328	0.118931	0.107354	0.102924	0.255542	0.230367	0.208293	0.037527	0.031191	0.02277	1.05036	0.944587	0.871498	0.10108	0.099258	0.092732	0.549756	0.482798	0.449015	0.902393	0.824287	0.749648
83.4	1.58223	1.4458	1.33159	0.932246	0.871575	0.805571	0.054478	0.045956	0.039186	1.04433	0.965784	0.883937	0.242436	0.22341	0.206671	0.105262	0.093495	0.081305	0.264307	0.240067	0.21172	0.095261	0.087239	0.079984	0.111833	0.090806	0.083262	0.119229	0.107512	0.102727	0.255833	0.23044	0.208272	0.03761	0.030639	0.022936	1.05036	0.944324	0.87135	0.101212	0.099403	0.092687	0.549541	0.482649	0.448743	0.902398	0.824648	0.749897
83.6	1.58348	1.44725	1.33216	0.932002	0.871602	0.805502	0.05453	0.046098	0.039083	1.04473	0.965957	0.884225	0.242547	0.223567	0.206542	0.105553	0.093426	0.081204	0.264764	0.240408	0.211603	0.095439	0.087491	0.079908	0.11188	0.091161	0.083468	0.119462	0.107882	0.103134	0.255827	0.230492	0.208475	0.037434	0.030239	0.023368	1.05027	0.943763	0.871626	0.10144	0.09993	0.093004	0.548849	0.482806	0.448591	0.902393	0.824844	0.749884
83.8	1.5852	1.44897	1.33322	0.932282	0.871804	0.805177	0.054225	0.046455	0.039309	1.04537	0.966517	0.88484	0.242684	0.223544	0.206706	0.105487	0.093426	0.080835	0.265106	0.240573	0.211528	0.095383	0.087835	0.079859	0.111908	0.09175	0.083273	0.119515	0.108149	0.10335	0.255758	0.230842	0.208816	0.03731	0.030036	0.023821	1.05063	0.943359	0.871549	0.101521	0.100324	0.093255	0.549205	0.482928	0.448756	0.902671	0.825217	0.749888
84	1.58685	1.45043	1.33399	0.932481	0.871864	0.805322	0.054366	0.046527	0.039615	1.04566	0.966835	0.885135	0.242513	0.223913	0.206864	0.105574	0.092956	0.080759	0.265523	0.240726	0.211531	0.095454	0.087745	0.080048	0.11218	0.092238	0.082873	0.11963	0.108056	0.103306	0.255918	0.231048	0.208975	0.0376	0.029748	0.024114	1.05068	0.943279	0.871946	0.101789	0.100632	0.092959	0.549165	0.483171	0.448779	0.903	0.825004	0.749913
84.2	1.58804	1.4518	1.3347	0.932303	0.871819	0.804861	0.054477	0.046626	0.039789	1.04592	0.967238	0.88565	0.242539	0.224249	0.207003	0.10546	0.092958	0.080563	0.265568	0.241017	0.211827	0.095142	0.087652	0.079966	0.11204	0.092638	0.082776	0.119824	0.108248	0.103017	0.256029	0.230989	0.209283	0.037704	0.029053	0.024455	1.05065	0.943512	0.872718	0.102221	0.100456	0.092652	0.548596	0.483283	0.448891	0.902937	0.824855	0.749841
84.4	1.58939	1.4529	1.33558	0.931802	0.872019	0.805185	0.054418	0.04682	0.040296	1.04606	0.967386	0.886222	0.24256	0.224552	0.207082	0.105338	0.092709	0.080488	0.265253	0.241208	0.212115	0.094759	0.087817	0.079935	0.112219	0.092922	0.082409	0.120019	0.108578	0.102885	0.256197	0.231103	0.209427	0.037641	0.028578	0.024663	1.05061	0.943557	0.87264	0.10204	0.100064	0.092785	0.548602	0.483425	0.449263	0.902868	0.824467	0.749895
84.6	1.59069	1.45417	1.33654	0.931668	0.87239	0.804895	0.054425	0.046989	0.040563	1.04625	0.96791	0.88657	0.242376	0.224877	0.206942	0.105277	0.092629	0.080515	0.265182	0.241172	0.212407	0.09502	0.087927	0.08009	0.111764	0.093257	0.082412	0.12027	0.108673	0.102802	0.25614	0.230842	0.209726	0.03761	0.028378	0.025177	1.05043	0.943802	0.87275	0.102469	0.099411	0.092975	0.548691	0.4836	0.449345	0.902549	0.82436	0.749468
84.8	1.59196	1.4555	1.33749	0.93134	0.872457	0.804881	0.054737	0.047201	0.041066	1.04645	0.968627	0.886884	0.241982	0.225269	0.206785	0.105555	0.092724	0.080633	0.265237	0.240915	0.212479	0.095125	0.088076	0.08008	0.111598	0.093713	0.08227	0.120466	0.10901	0.102838	0.256193	0.230935	0.210205	0.037802	0.028706	0.025067	1.05053	0.943835	0.872682	0.102422	0.099811	0.093002	0.548876	0.483521	0.449205	0.902393	0.824133	0.749045
85	1.5935	1.45703	1.33857	0.930729	0.872135	0.804996	0.054832	0.047065	0.041032	1.04658	0.968846	0.887208	0.242061	0.225489	0.207137	0.105736	0.092596	0.081043	0.265026	0.240663	0.212424	0.095024	0.088211	0.080243	0.111435	0.093925	0.082554	0.120495	0.109296	0.102649	0.256048	0.230904	0.210946	0.037861	0.028854	0.025672	1.05054	0.943733	0.872719	0.101916	0.100133	0.093533	0.548677	0.483141	0.449209	0.901878	0.824259	0.748946
85.2	1.59477	1.45792	1.33927	0.930518	0.872254	0.804995	0.054675	0.047311	0.041516	1.04676	0.969229	0.887267	0.242274	0.225493	0.207434	0.105794	0.093132	0.081085	0.26546	0.240575	0.212708	0.095273	0.088376	0.080442	0.111142	0.094055	0.082335	0.120109	0.110059	0.102814	0.256191	0.230614	0.211098	0.038216	0.028765	0.025579	1.05059	0.943949	0.872716	0.101665	0.100995	0.09369	0.548284	0.483454	0.449063	0.901886	0.824384	0.748987
85.4	1.59598	1.45925	1.33998	0.930285	0.872389	0.805374	0.054958	0.047199	0.041784	1.04695	0.969428	0.887546	0.242158	0.225577	0.2076	0.106095	0.09309	0.081339	0.265457	0.240802	0.21301	0.094974	0.088376	0.080379	0.111258	0.094015	0.082617	0.120373	0.110267	0.103146	0.256745	0.230898	0.211535	0.038548	0.028815	0.025769	1.05051	0.943773	0.872718	0.101692	0.101071	0.093986	0.548163	0.483442	0.449353	0.901594	0.824106	0.748735
85.6	1.59782	1.46021	1.34105	0.929984	0.872227	0.80534	0.054907	0.047204	0.042005	1.04732	0.969993	0.88782	0.242143	0.225716	0.20832	0.106346	0.093312	0.08166	0.265758	0.240809	0.213098	0.095014	0.088469	0.080228	0.111227	0.094247	0.082538	0.120358	0.11055	0.103205	0.256926	0.231055	0.21161	0.038114	0.028556	0.025513	1.05037	0.943817	0.872404	0.101439	0.101056	0.094357	0.548287	0.483558	0.449572	0.901513	0.824079	0.748536
85.8	1.59892	1.46156	1.34208	0.92963	0.872516	0.805412	0.055004	0.047064	0.041876	1.0476	0.970257	0.888131	0.242163	0.225505	0.208246	0.106381	0.093247	0.082284	0.265718	0.240627	0.212948	0.094913	0.088459	0.080301	0.111465	0.094219	0.082281	0.120443	0.109904	0.103529	0.256577	0.231427	0.211805	0.038345	0.028987	0.025342	1.04994	0.944104	0.872697	0.1013	0.101246	0.094794	0.54809	0.483757	0.449785	0.901235	0.824136	0.748401
86	1.60024	1.46239	1.34315	0.929713	0.872455	0.805822	0.055167	0.046997	0.04185	1.04751	0.970284	0.88852	0.242149	0.225455	0.208167	0.106232	0.093518	0.082594	0.265722	0.240651	0.213163	0.094675	0.088428	0.080353	0.111698	0.094255	0.082521	0.120424	0.10968	0.103579	0.256048	0.231535	0.212044	0.038766	0.029327	0.02518	1.04971	0.94433	0.872466	0.101589	0.101195	0.094766	0.547781	0.484065	0.449992	0.901266	0.824494	0.748597
86.2	1.60169	1.46328	1.34396	0.929708	0.872467	0.806259	0.055248	0.047432	0.0417	1.04786	0.970337	0.888848	0.242288	0.225286	0.208498	0.106262	0.093876	0.08279	0.265705	0.240619	0.213252	0.094585	0.088255	0.080519	0.111489	0.093983	0.082611	0.120913	0.109802	0.103667	0.256071	0.231914	0.211896	0.038478	0.029348	0.025	1.04954	0.944296	0.872245	0.101715	0.101225	0.094699	0.547974	0.484596	0.450269	0.901222	0.824766	0.748724
86.4	1.60289	1.46442	1.34501	0.929453	0.872444	0.806313	0.05548	0.047339	0.041353	1.04809	0.970236	0.888818	0.242131	0.225158	0.208133	0.106619	0.093769	0.083304	0.265793	0.240802	0.212905	0.094538	0.088102	0.080881	0.111573	0.094104	0.082942	0.120491	0.109589	0.103626	0.255998	0.232088	0.212033	0.038685	0.029588	0.024837	1.04981	0.944127	0.872221	0.101712	0.101291	0.094702	0.548188	0.484503	0.450625	0.9008	0.825011	0.749056
86.6	1.60402	1.46539	1.34596	0.929378	0.872298	0.806641	0.055522	0.047584	0.041403	1.04835	0.970223	0.889062	0.242018	0.225312	0.208698	0.106951	0.093993	0.083571	0.266039	0.240483	0.213192	0.094919	0.088105	0.081021	0.111279	0.093747	0.083148	0.120423	0.109759	0.103655	0.256197	0.232617	0.212539	0.038547	0.029714	0.024586	1.04954	0.944102	0.872088	0.101438	0.101749	0.094429	0.54858	0.484702	0.450707	0.90062	0.824944	0.749069
86.8	1.60525	1.46582	1.34719	0.929499	0.872345	0.806597	0.055845	0.047676	0.041526	1.04872	0.970386	0.889056	0.242377	0.225444	0.208912	0.106697	0.094095	0.083603	0.266122	0.24049	0.213319	0.094999	0.08828	0.081182	0.111004	0.093575	0.083164	0.120534	0.109765	0.103504	0.256334	0.232926	0.21264	0.038709	0.029871	0.024494	1.0495	0.943846	0.871621	0.101446	0.101715	0.094535	0.5484	0.484853	0.450768	0.900774	0.824841	0.749074
87	1.60624	1.46642	1.34804	0.92959	0.872331	0.806618	0.056018	0.047851	0.041498	1.04914	0.970388	0.889246	0.242112	0.225427	0.208979	0.106927	0.093985	0.083594	0.266118	0.240777	0.213041	0.09529	0.088524	0.081415	0.110984	0.093563	0.08351	0.120732	0.109341	0.103763	0.25634	0.233186	0.212322	0.038437	0.03012	0.023964	1.04925	0.943623	0.871157	0.101287	0.101533	0.094483	0.548702	0.484815	0.451025	0.900483	0.825012	0.748985
87.2	1.60748	1.46744	1.34882	0.929624	0.872489	0.806958	0.055781	0.04799	0.041476	1.04965	0.970822	0.889227	0.242263	0.225462	0.209007	0.107098	0.093996	0.083285	0.266471	0.240826	0.212985	0.095673	0.088411	0.081492	0.111123	0.093315	0.083267	0.121043	0.109285	0.103834	0.25574	0.233328	0.21213	0.038281	0.03016	0.023781	1.04902	0.943408	0.871189	0.101254	0.100942	0.094563	0.548818	0.484743	0.451092	0.900317	0.825258	0.749114
87.4	1.60885	1.46829	1.34953	0.929716	0.872544	0.806666	0.0557	0.048108	0.04113	1.04998	0.970992	0.889403	0.242479	0.225297	0.208817	0.107536	0.09386	0.083134	0.266608	0.241115	0.213106	0.095585	0.088486	0.081098	0.110967	0.093268	0.08316	0.121378	0.10937	0.104236	0.255717	0.233327	0.212172	0.038267	0.030419	0.024057	1.04908	0.943587	0.871159	0.101485	0.100608	0.094505	0.548997	0.4845	0.450963	0.90032	0.825298	0.749194
87.6	1.6097	1.46929	1.35023	0.929558	0.872471	0.806893	0.056032	0.048259	0.041085	1.05069	0.971125	0.889735	0.242307	0.225466	0.209082	0.107766	0.093669	0.083275	0.26699	0.241323	0.213106	0.095611	0.088237	0.081281	0.111195	0.093488	0.083311	0.122	0.109405	0.104345	0.255571	0.233608	0.211877	0.037968	0.030713	0.024317	1.04904	0.94336	0.871132	0.101767	0.10107	0.094593	0.549455	0.48459	0.450963	0.900447	0.825239	0.749401
87.8	1.61107	1.47029	1.35133	0.929695	0.872391	0.806652	0.056159	0.048307	0.04147	1.05104	0.971545	0.890212	0.242638	0.225393	0.209286	0.10781	0.093531	0.083217	0.266998	0.241337	0.213302	0.095888	0.088291	0.081484	0.11101	0.093342	0.082943	0.122391	0.109374	0.104042	0.255616	0.233584	0.211406	0.037773	0.031055	0.024256	1.04915	0.943343	0.871169	0.101779	0.101063	0.094362	0.549756	0.48445	0.451063	0.900855	0.825128	0.749559
88	1.61197	1.47154	1.3521	0.929776	0.872584	0.80673	0.056702	0.048316	0.04141	1.05099	0.971908	0.890457	0.243019	0.225714	0.209505	0.107667	0.093424	0.083507	0.267218	0.241665	0.213645	0.09587	0.088141	0.081721	0.110808	0.092845	0.082968	0.12307	0.109465	0.104105	0.255739	0.233499	0.211484	0.037732	0.031037	0.024541	1.04925	0.943291	0.871525	0.102055	0.100841	0.093787	0.549698	0.484325	0.450968	0.900743	0.824935	0.749786
88.2	1.61296	1.47287	1.35294	0.929545	0.872692	0.806714	0.056714	0.048288	0.041184	1.05137	0.97236	0.891056	0.243384	0.225722	0.209583	0.107862	0.09322	0.083193	0.267418	0.241816	0.213967	0.095615	0.088249	0.08208	0.110659	0.092823	0.083227	0.12352	0.109628	0.104155	0.255845	0.233205	0.211303	0.037522	0.030774	0.024486	1.04885	0.943249	0.87142	0.10209	0.100607	0.093946	0.549583	0.483962	0.450522	0.900635	0.82488	0.749901
88.4	1.61428	1.47388	1.35379	0.929285	0.872924	0.80683	0.056572	0.048154	0.041311	1.0514	0.972822	0.891406	0.24357	0.226009	0.20933	0.107824	0.092888	0.083297	0.267474	0.241987	0.214102	0.095654	0.088517	0.082205	0.110842	0.092395	0.083246	0.124016	0.109854	0.104401	0.255791	0.23294	0.211214	0.03754	0.03072	0.024802	1.04877	0.943027	0.87141	0.102123	0.100245	0.094201	0.549501	0.483794	0.450437	0.900869	0.824696	0.7502
88.6	1.6154	1.4747	1.3548	0.929462	0.872838	0.806295	0.056738	0.048342	0.041188	1.05158	0.973466	0.89159	0.243545	0.22636	0.209292	0.10797	0.092651	0.083361	0.267909	0.242335	0.214417	0.095754	0.08865	0.082505	0.110453	0.092493	0.08376	0.124307	0.11006	0.104787	0.255933	0.232572	0.210935	0.037701	0.030778	0.024658	1.04859	0.942894	0.871621	0.102305	0.099607	0.094213	0.549616	0.483555	0.450274	0.900456	0.824337	0.750172
88.8	1.61662	1.47571	1.35559	0.929137	0.87279	0.806266	0.056802	0.048557	0.041245	1.05195	0.973983	0.891747	0.243595	0.226484	0.209376	0.108078	0.092438	0.083061	0.268302	0.242434	0.214588	0.095814	0.08861	0.082378	0.110096	0.092575	0.083853	0.124642	0.110401	0.104992	0.256051	0.232618	0.210838	0.037045	0.031119	0.024389	1.04891	0.942915	0.87133	0.102034	0.10001	0.094254	0.549682	0.483125	0.450322	0.900734	0.824258	0.7503
89	1.61781	1.47713	1.35635	0.929181	0.872578	0.805961	0.056778	0.048428	0.041298	1.05214	0.974407	0.892043	0.243746	0.226629	0.209607	0.107831	0.092506	0.082722	0.268552	0.242553	0.214529	0.095884	0.088581	0.082435	0.110424	0.092264	0.08368	0.124898	0.11063	0.10513	0.256228	0.232334	0.210613	0.036702	0.031177	0.024437	1.04886	0.943184	0.871498	0.101771	0.100379	0.094656	0.5495	0.483114	0.450452	0.900751	0.824211	0.750314
89.2	1.61904	1.4781	1.35685	0.92942	0.872405	0.805597	0.056916	0.048572	0.041528	1.05237	0.974949	0.892428	0.243786	0.226946	0.209889	0.107579	0.092244	0.082384	0.26896	0.243083	0.214774	0.096091	0.088609	0.082352	0.110701	0.09256	0.083659	0.124864	0.110889	0.105314	0.256498	0.232334	0.210978	0.036369	0.030837	0.023661	1.04889	0.943605	0.871286	0.102043	0.10111	0.09471	0.549432	0.483296	0.450635	0.900957	0.82402	0.750433
89.4	1.62077	1.47936	1.35763	0.929682	0.872514	0.805628	0.056795	0.048339	0.041336	1.05273	0.975292	0.892975	0.243886	0.226974	0.209593	0.107625	0.092236	0.082562	0.269354	0.243777	0.214779	0.096101	0.088491	0.082327	0.111203	0.092548	0.084069	0.125384	0.110361	0.105486	0.256573	0.232361	0.211329	0.036256	0.030771	0.024017	1.04897	0.943291	0.871237	0.102264	0.101702	0.094945	0.549237	0.483445	0.45084	0.901067	0.823356	0.750248
89.6	1.6218	1.48058	1.35842	0.929956	0.872544	0.805065	0.056952	0.048192	0.041251	1.05314	0.975955	0.893533	0.243964	0.227215	0.209558	0.107419	0.092464	0.082763	0.269618	0.243852	0.214951	0.096186	0.088515	0.082303	0.111594	0.092828	0.083922	0.124934	0.110585	0.105566	0.256354	0.232357	0.211731	0.035945	0.030601	0.023487	1.04908	0.9437	0.871303	0.102592	0.101787	0.095423	0.548944	0.483863	0.450805	0.901067	0.823011	0.750257
89.8	1.62292	1.48147	1.35915	0.929986	0.872776	0.804797	0.056885	0.047835	0.040928	1.05321	0.976001	0.89398	0.24404	0.227	0.209219	0.106903	0.092901	0.083157	0.270068	0.243832	0.214754	0.09623	0.08872	0.082378	0.11185	0.093097	0.083572	0.125266	0.110304	0.105878	0.256217	0.232833	0.212434	0.036425	0.030899	0.023467	1.04877	0.944025	0.871504	0.103277	0.101649	0.095501	0.548663	0.484108	0.450777	0.901237	0.822916	0.750423
90	1.62412	1.48192	1.36029	0.930666	0.872424	0.804568	0.056965	0.047785	0.040829	1.05325	0.976232	0.89458	0.244179	0.226884	0.209194	0.106729	0.093829	0.083264	0.270182	0.244158	0.214603	0.096223	0.089009	0.082463	0.111869	0.093705	0.083665	0.124794	0.110731	0.105999	0.256379	0.233007	0.212771	0.036276	0.030815	0.023516	1.04854	0.944319	0.871117	0.103551	0.10093	0.095568	0.548639	0.484443	0.450625	0.901288	0.823095	0.750573
90.2	1.62556	1.48274	1.36072	0.930568	0.87234	0.804685	0.056815	0.047911	0.040795	1.05369	0.976288	0.89487	0.244466	0.226823	0.209188	0.106803	0.094298	0.083094	0.270078	0.244211	0.214345	0.096593	0.08942	0.082874	0.111712	0.094167	0.083412	0.124484	0.110767	0.106193	0.256803	0.233274	0.212908	0.03592	0.030722	0.023671	1.04827	0.944451	0.870741	0.103494	0.100563	0.095294	0.549011	0.484384	0.450908	0.901121	0.822995	0.750255
90.4	1.6265	1.48381	1.36166	0.93039	0.872307	0.804176	0.057289	0.047886	0.040839	1.05399	0.976234	0.894883	0.244227	0.227042	0.209094	0.106565	0.094374	0.083252	0.270231	0.24441	0.214225	0.096784	0.089764	0.082645	0.111968	0.094401	0.083322	0.12363	0.111128	0.106702	0.256934	0.233697	0.213234	0.036163	0.030662	0.023965	1.04815	0.944209	0.870617	0.103164	0.100619	0.09553	0.549277	0.484154	0.451183	0.901244	0.822995	0.749747
90.6	1.62787	1.48429	1.36278	0.930746	0.872107	0.804084	0.057501	0.047926	0.041186	1.05417	0.976313	0.895048	0.244567	0.227405	0.209692	0.106944	0.094548	0.083125	0.270186	0.244266	0.214654	0.09705	0.089912	0.082401	0.111851	0.094614	0.083241	0.12323	0.111506	0.106478	0.256747	0.234143	0.213778	0.035915	0.030625	0.024148	1.04804	0.944177	0.87016	0.102931	0.101072	0.095639	0.549277	0.484002	0.451215	0.901207	0.823104	0.749651
90.8	1.62891	1.48484	1.36369	0.930714	0.872095	0.803895	0.057498	0.04771	0.041301	1.05437	0.97631	0.895024	0.245069	0.226985	0.209634	0.106668	0.094991	0.082973	0.270065	0.244536	0.214452	0.0969	0.089846	0.082184	0.111857	0.095161	0.083294	0.12292	0.111641	0.106651	0.256407	0.234371	0.213858	0.036209	0.030303	0.02381	1.04788	0.944342	0.869945	0.102887	0.10132	0.09553	0.549163	0.484004	0.451205	0.900984	0.823183	0.749522
91	1.62988	1.48595	1.36451	0.930729	0.871869	0.804025	0.057484	0.047933	0.041612	1.05461	0.976545	0.895251	0.24498	0.226802	0.209732	0.10691	0.095013	0.082881	0.269989	0.244749	0.214403	0.097424	0.089791	0.082313	0.111931	0.095461	0.083426	0.122441	0.111625	0.106862	0.256274	0.234788	0.214131	0.036403	0.030323	0.023934	1.04752	0.944055	0.870338	0.103146	0.101373	0.095669	0.549571	0.484106	0.451312	0.900765	0.823179	0.749525
91.2	1.63117	1.48689	1.36503	0.930541	0.871841	0.804006	0.057473	0.047868	0.041844	1.0547	0.97664	0.895533	0.245275	0.226766	0.210015	0.106978	0.09489	0.082648	0.270236	0.244706	0.214567	0.097358	0.089631	0.082221	0.111857	0.095545	0.0828	0.121906	0.111726	0.106318	0.256328	0.235209	0.214514	0.036501	0.02976	0.024318	1.04731	0.944142	0.870668	0.103264	0.101275	0.095388	0.550075	0.483998	0.451684	0.900756	0.823245	0.749881
91.4	1.63244	1.48792	1.36537	0.930401	0.871705	0.804174	0.057578	0.047852	0.041713	1.05496	0.976653	0.895817	0.245489	0.226727	0.209956	0.107477	0.09498	0.082556	0.270211	0.244822	0.214781	0.097264	0.089544	0.082122	0.111313	0.09607	0.082755	0.121597	0.111714	0.105931	0.256177	0.235413	0.215093	0.036431	0.029877	0.024874	1.04722	0.944047	0.870585	0.103622	0.101249	0.09538	0.550317	0.483839	0.451938	0.900413	0.823657	0.749871
91.6	1.63324	1.48897	1.36627	0.930308	0.872091	0.804883	0.05781	0.0479	0.042088	1.0551	0.976848	0.896312	0.245719	0.226959	0.209973	0.107665	0.094958	0.08274	0.270452	0.244878	0.214805	0.097156	0.089611	0.08244	0.111195	0.096282	0.082829	0.1218	0.111735	0.105479	0.256354	0.235717	0.215157	0.036536	0.030103	0.025171	1.0472	0.94351	0.870225	0.103377	0.101377	0.09531	0.550599	0.484297	0.451882	0.900312	0.823938	0.749904
91.8	1.63458	1.49016	1.36704	0.929889	0.872121	0.804951	0.057677	0.048047	0.042048	1.05495	0.977004	0.896374	0.246074	0.226686	0.210325	0.107907	0.094789	0.082905	0.2702	0.24476	0.214936	0.097499	0.089936	0.082659	0.110926	0.095923	0.082886	0.12192	0.111919	0.105417	0.25633	0.235772	0.214853	0.036543	0.030175	0.025256	1.04719	0.943223	0.870309	0.102846	0.101188	0.094745	0.550537	0.484606	0.451946	0.899805	0.823883	0.749751
92	1.63597	1.49148	1.3678	0.92921	0.872278	0.805433	0.05792	0.048317	0.041938	1.05486	0.977432	0.896426	0.246396	0.227	0.210548	0.10785	0.094936	0.08284	0.270467	0.244746	0.215094	0.097576	0.090103	0.083014	0.110851	0.096049	0.083415	0.121681	0.112007	0.1057	0.256353	0.235701	0.215025	0.036725	0.029849	0.025523	1.04707	0.942976	0.870237	0.102653	0.101372	0.094633	0.550986	0.484655	0.451491	0.899258	0.824232	0.749923
92.2	1.63713	1.49253	1.36869	0.92882	0.872217	0.80603	0.057705	0.048439	0.041853	1.05503	0.977834	0.896633	0.246776	0.226873	0.21041	0.107988	0.0944	0.082392	0.270794	0.244538	0.215434	0.097697	0.090151	0.083083	0.111103	0.096373	0.083515	0.121655	0.111936	0.105398	0.256759	0.235644	0.214659	0.036778	0.029533	0.025606	1.04678	0.943487	0.870487	0.102608	0.101502	0.094821	0.551309	0.484621	0.451017	0.899291	0.824402	0.750201
92.4	1.63847	1.49335	1.36947	0.928522	0.87234	0.806228	0.057618	0.048451	0.041873	1.05517	0.978223	0.896955	0.246928	0.227226	0.21056	0.107932	0.094295	0.082405	0.270657	0.244498	0.215659	0.097733	0.089984	0.082864	0.111203	0.096097	0.083584	0.122035	0.112366	0.105533	0.257164	0.235354	0.214557	0.037058	0.029674	0.025735	1.04697	0.943324	0.87101	0.102361	0.101387	0.095026	0.551507	0.484691	0.451179	0.899384	0.824292	0.750567
92.6	1.63953	1.49444	1.37044	0.928311	0.872448	0.806395	0.057635	0.048757	0.041886	1.05556	0.978581	0.897166	0.247237	0.227465	0.210797	0.108166	0.093932	0.082429	0.271081	0.244746	0.215906	0.097688	0.089973	0.082916	0.111045	0.096522	0.083773	0.122112	0.112208	0.105558	0.257641	0.235371	0.214339	0.037001	0.029692	0.025615	1.04699	0.943307	0.870996	0.102422	0.101514	0.09499	0.551587	0.484842	0.451311	0.899095	0.824167	0.750605
92.8	1.6407	1.49551	1.37123	0.928146	0.872607	0.806336	0.057673	0.049166	0.042062	1.05575	0.978835	0.897357	0.247199	0.227647	0.210798	0.107988	0.093575	0.082485	0.271185	0.244779	0.216056	0.097714	0.090045	0.083001	0.111043	0.096735	0.083837	0.122974	0.111968	0.105366	0.258068	0.235471	0.214013	0.036587	0.030031	0.025504	1.04753	0.943715	0.8713	0.102746	0.101598	0.095089	0.551386	0.485032	0.451403	0.899484	0.824293	0.750756
93	1.64234	1.49648	1.37183	0.928228	0.872523	0.806262	0.057769	0.049163	0.042338	1.05604	0.979283	0.897489	0.247172	0.227773	0.210913	0.107761	0.093484	0.082563	0.271386	0.245049	0.216109	0.098233	0.089967	0.082815	0.111731	0.096959	0.083507	0.123495	0.112226	0.105655	0.258571	0.23526	0.214182	0.036747	0.030148	0.025123	1.04756	0.943631	0.87164	0.10286	0.101727	0.095159	0.551194	0.48539	0.451327	0.899464	0.824319	0.750545
93.2	1.64365	1.49734	1.37254	0.928036	0.872875	0.806145	0.057809	0.049301	0.042134	1.0568	0.979598	0.897728	0.247466	0.228215	0.211144	0.107902	0.093367	0.082827	0.271825	0.245355	0.216372	0.098224	0.089756	0.083129	0.111755	0.097201	0.08397	0.124037	0.112279	0.105744	0.258817	0.235486	0.214724	0.036923	0.03017	0.024784	1.04796	0.943751	0.871691	0.103138	0.102359	0.095214	0.551035	0.485636	0.451329	0.899595	0.824099	0.750695
93.4	1.64496	1.49834	1.37308	0.928148	0.873173	0.806048	0.057555	0.049367	0.041965	1.05733	0.979746	0.898228	0.247424	0.228111	0.210961	0.108083	0.09369	0.083082	0.27231	0.245286	0.216575	0.09848	0.089683	0.083045	0.112219	0.097084	0.08393	0.124401	0.112056	0.106019	0.2588	0.235556	0.214604	0.037343	0.030219	0.024946	1.04793	0.943713	0.872064	0.103374	0.102097	0.09558	0.550711	0.485835	0.451122	0.899851	0.823804	0.750429
93.6	1.64595	1.49918	1.37367	0.9282	0.872898	0.806074	0.057995	0.049404	0.042207	1.05799	0.980171	0.898417	0.247352	0.228427	0.211204	0.107954	0.093861	0.083006	0.272299	0.245195	0.216686	0.09845	0.089678	0.083133	0.112504	0.097111	0.083712	0.124348	0.112369	0.106246	0.258807	0.235993	0.214777	0.037459	0.030192	0.024607	1.04748	0.943988	0.872523	0.103333	0.101702	0.095751	0.550174	0.485954	0.45114	0.899722	0.824067	0.750465
93.8	1.64729	1.50014	1.37434	0.927886	0.873101	0.806004	0.05795	0.049091	0.042041	1.0583	0.980349	0.898565	0.247665	0.228361	0.211159	0.10797	0.094196	0.083617	0.272408	0.245096	0.216419	0.098408	0.090014	0.083285	0.11264	0.097624	0.083639	0.125516	0.112513	0.106641	0.259026	0.236356	0.214915	0.037941	0.030649	0.024309	1.04719	0.944138	0.872646	0.103257	0.101493	0.096105	0.549969	0.485955	0.45102	0.900002	0.824061	0.750279
94	1.64871	1.50098	1.37509	0.928217	0.872979	0.80584	0.058108	0.049086	0.042127	1.05877	0.980497	0.898619	0.247893	0.228375	0.210994	0.108093	0.094378	0.083705	0.272144	0.245088	0.216304	0.098471	0.090549	0.083899	0.113068	0.097697	0.083493	0.12567	0.112887	0.106981	0.259258	0.236572	0.214662	0.037734	0.030643	0.024337	1.04749	0.943806	0.872422	0.103222	0.101423	0.096362	0.549887	0.486305	0.451294	0.899852	0.823996	0.749718
94.2	1.64972	1.5019	1.37538	0.927965	0.873024	0.806035	0.058357	0.049037	0.042129	1.05916	0.980812	0.898622	0.247748	0.228522	0.211259	0.108154	0.094439	0.083706	0.272014	0.245229	0.216388	0.098426	0.090935	0.083857	0.11331	0.097319	0.083429	0.126172	0.112777	0.107373	0.259411	0.236677	0.214529	0.037272	0.030523	0.024244	1.04779	0.943545	0.872319	0.103317	0.101984	0.096443	0.549864	0.485973	0.45139	0.899697	0.823912	0.749329
94.4	1.65054	1.50284	1.37655	0.928125	0.873417	0.805486	0.058859	0.049063	0.042234	1.05965	0.9813	0.898635	0.247692	0.228655	0.211602	0.108413	0.094606	0.083916	0.272182	0.245448	0.21653	0.098382	0.091278	0.083626	0.113553	0.097082	0.083483	0.126478	0.11342	0.107945	0.259174	0.23693	0.214746	0.03714	0.030274	0.024085	1.04777	0.943341	0.872204	0.1034	0.101869	0.096799	0.549674	0.485606	0.45142	0.899764	0.824045	0.749077
94.6	1.65166	1.50338	1.37756	0.928563	0.873602	0.805497	0.058883	0.049033	0.042662	1.05985	0.981782	0.898831	0.247564	0.228957	0.211763	0.108912	0.094638	0.083899	0.27219	0.245809	0.216892	0.098365	0.091279	0.083903	0.113909	0.096927	0.083517	0.126382	0.113097	0.107999	0.259105	0.237085	0.21499	0.036807	0.030373	0.023807	1.0479	0.942907	0.87202	0.103609	0.101826	0.096893	0.549746	0.485495	0.451604	0.899563	0.824146	0.749098
94.8	1.65274	1.50459	1.3781	0.928512	0.873864	0.805458	0.059099	0.048921	0.042669	1.06	0.982117	0.898998	0.247285	0.228888	0.211525	0.108812	0.094894	0.083989	0.271978	0.245829	0.216809	0.098237	0.091262	0.084119	0.114097	0.096642	0.083579	0.126397	0.113446	0.108232	0.259151	0.237126	0.215272	0.037057	0.030309	0.023485	1.0477	0.942912	0.872246	0.103675	0.101652	0.096971	0.549656	0.485729	0.451881	0.899511	0.82406	0.748773
95	1.65363	1.50565	1.37879	0.928617	0.873806	0.805581	0.059138	0.049144	0.042885	1.06036	0.982465	0.899383	0.247183	0.229134	0.211571	0.109108	0.094812	0.08412	0.272044	0.246181	0.217021	0.098241	0.091455	0.084597	0.114283	0.096185	0.083379	0.126162	0.113508	0.108016	0.259089	0.237305	0.215277	0.036896	0.030057	0.023537	1.04744	0.942654	0.872665	0.103692	0.101818	0.097003	0.549895	0.485767	0.452365	0.899926	0.824065	0.748384
95.2	1.65472	1.50632	1.37929	0.928634	0.873919	0.805348	0.059472	0.048931	0.042931	1.06053	0.98256	0.899817	0.246973	0.229418	0.2115	0.108999	0.095054	0.084165	0.272063	0.246468	0.217129	0.098011	0.091461	0.084628	0.114148	0.095683	0.0833	0.12612	0.113776	0.107484	0.259482	0.237265	0.215623	0.03656	0.030025	0.023466	1.047	0.942522	0.872769	0.103537	0.102146	0.096695	0.549723	0.485689	0.452577	0.89989	0.824141	0.748056
95.4	1.65581	1.50753	1.37986	0.928657	0.873755	0.80546	0.059208	0.04935	0.042719	1.06107	0.982748	0.899865	0.24694	0.229615	0.211065	0.109006	0.095415	0.084351	0.272169	0.246636	0.217328	0.098201	0.091608	0.084931	0.114203	0.095665	0.08383	0.126449	0.113668	0.107557	0.259436	0.23723	0.215775	0.036129	0.030233	0.02338	1.0469	0.94254	0.872509	0.103845	0.102393	0.096917	0.549825	0.485809	0.452694	0.899658	0.824456	0.747624
95.6	1.65679	1.50849	1.38068	0.928586	0.873833	0.805423	0.058907	0.049665	0.042874	1.06116	0.983137	0.899828	0.247091	0.229652	0.211136	0.108702	0.095619	0.084353	0.272379	0.246967	0.217446	0.098275	0.091938	0.085307	0.114404	0.095555	0.083871	0.126516	0.113365	0.107908	0.259632	0.237379	0.215259	0.035886	0.030324	0.023344	1.04677	0.942366	0.871963	0.103855	0.102454	0.096618	0.55005	0.485856	0.45268	0.899469	0.824181	0.747998
95.8	1.65775	1.50975	1.38192	0.928198	0.87325	0.805527	0.058576	0.049707	0.042856	1.06142	0.983418	0.900041	0.24731	0.229973	0.211538	0.10858	0.09576	0.084111	0.272188	0.246935	0.217546	0.098596	0.092173	0.08545	0.114719	0.095024	0.084058	0.126501	0.113603	0.108167	0.259453	0.237345	0.214859	0.035735	0.029827	0.023376	1.04642	0.942849	0.871915	0.104176	0.10256	0.0966	0.550005	0.485809	0.452659	0.899157	0.823962	0.747921
96	1.65881	1.51047	1.38333	0.927857	0.872782	0.805991	0.058551	0.049858	0.042948	1.06176	0.983796	0.900613	0.247821	0.230483	0.211675	0.108603	0.096218	0.083872	0.272531	0.246896	0.217918	0.09866	0.092211	0.085399	0.114792	0.094671	0.084286	0.126159	0.113361	0.10836	0.259648	0.237101	0.215089	0.035962	0.029562	0.023668	1.04614	0.942718	0.871932	0.104509	0.102629	0.097024	0.550077	0.485709	0.452536	0.899249	0.824208	0.748284
96.2	1.65958	1.51123	1.38463	0.928363	0.872694	0.806241	0.058454	0.049885	0.042826	1.06201	0.983943	0.900833	0.247658	0.230527	0.21168	0.108737	0.095839	0.083754	0.27297	0.246991	0.218095	0.098602	0.092242	0.08534	0.11461	0.09441	0.084243	0.126427	0.113265	0.108449	0.259685	0.237327	0.214935	0.036201	0.02929	0.02377	1.04595	0.943085	0.871982	0.104476	0.102959	0.097173	0.550349	0.485751	0.452925	0.898997	0.824166	0.748432
96.4	1.66069	1.51206	1.38554	0.9282	0.872689	0.806007	0.0586	0.049892	0.043042	1.06235	0.983972	0.901097	0.247743	0.230595	0.212239	0.108814	0.096173	0.083751	0.273016	0.247282	0.218305	0.098648	0.092009	0.085223	0.114563	0.094558	0.084221	0.126753	0.113581	0.108835	0.260166	0.237283	0.21509	0.036483	0.029135	0.024012	1.04601	0.942622	0.871927	0.104725	0.103203	0.096963	0.550279	0.485644	0.453003	0.899243	0.823943	0.748404
96.6	1.66165	1.5129	1.38633	0.928259	0.872423	0.805929	0.058609	0.050062	0.043121	1.06232	0.98392	0.901323	0.247821	0.230777	0.212129	0.108808	0.096164	0.083997	0.273569	0.247698	0.218431	0.098781	0.092099	0.0854	0.114641	0.094803	0.08476	0.126961	0.113241	0.108755	0.260313	0.236976	0.215435	0.036836	0.029257	0.024023	1.0461	0.943456	0.871732	0.105253	0.103752	0.096694	0.549963	0.485296	0.453199	0.89896	0.823912	0.748688
96.8	1.66298	1.51335	1.38701	0.928508	0.872274	0.805779	0.05874	0.050147	0.043327	1.06269	0.984042	0.901421	0.247942	0.230844	0.211996	0.108504	0.09589	0.08431	0.273638	0.248023	0.218681	0.098822	0.092048	0.085362	0.11447	0.09501	0.084922	0.127238	0.11337	0.108985	0.260133	0.236725	0.21528	0.037066	0.029366	0.023856	1.04624	0.943566	0.871671	0.105452	0.103702	0.096657	0.550035	0.485262	0.453204	0.898798	0.823747	0.749312
97	1.66452	1.514	1.38748	0.92816	0.8725	0.805849	0.058725	0.050224	0.043116	1.06324	0.984146	0.901382	0.248286	0.231005	0.212082	0.108498	0.096029	0.084182	0.274074	0.248172	0.218908	0.099274	0.09199	0.085058	0.114231	0.095067	0.084845	0.127317	0.113414	0.109294	0.260168	0.236521	0.215708	0.037347	0.02983	0.02391	1.04574	0.943551	0.871515	0.105317	0.103859	0.09672	0.549753	0.485342	0.45322	0.898868	0.823735	0.749268
97.2	1.66538	1.5147	1.3881	0.9282	0.872523	0.805808	0.058813	0.050371	0.043019	1.06367	0.984167	0.901728	0.248551	0.231329	0.212261	0.10858	0.095844	0.083979	0.274253	0.248083	0.21931	0.099453	0.091856	0.085056	0.114245	0.09524	0.0851	0.127484	0.11325	0.109088	0.260155	0.236652	0.21575	0.038039	0.030062	0.023906	1.0454	0.943468	0.871787	0.105638	0.103731	0.096728	0.549915	0.485016	0.453083	0.898814	0.823471	0.749579
97.4	1.66664	1.51567	1.38852	0.928109	0.872151	0.806043	0.058777	0.050544	0.043255	1.06374	0.984261	0.902202	0.248687	0.231191	0.212593	0.108628	0.095462	0.084187	0.274422	0.247949	0.219578	0.099635	0.091905	0.0848	0.11449	0.094945	0.085148	0.12747	0.11331	0.109086	0.260043	0.236701	0.215987	0.038533	0.029877	0.024064	1.04507	0.943335	0.871639	0.105622	0.10345	0.09688	0.549701	0.485386	0.453195	0.898569	0.823449	0.749625
97.6	1.66796	1.51664	1.38927	0.927945	0.871894	0.80597	0.059152	0.0506	0.043288	1.06398	0.984624	0.902394	0.249225	0.231323	0.212544	0.108341	0.095233	0.084524	0.274184	0.248125	0.219643	0.099482	0.092091	0.084949	0.114571	0.095266	0.085096	0.12768	0.113732	0.109057	0.260098	0.237015	0.216179	0.03887	0.030204	0.02422	1.04503	0.943256	0.871707	0.105547	0.103628	0.097061	0.549361	0.485293	0.453366	0.898649	0.823318	0.749934
97.8	1.66912	1.51765	1.38979	0.927678	0.872222	0.805612	0.059191	0.050367	0.043217	1.06398	0.984871	0.902949	0.249685	0.231378	0.212548	0.108514	0.094819	0.085295	0.274134	0.248046	0.21952	0.099432	0.092709	0.085007	0.114521	0.095248	0.085017	0.128139	0.113799	0.108944	0.260257	0.236891	0.216635	0.039165	0.030572	0.024218	1.04511	0.943475	0.871431	0.105451	0.103872	0.097235	0.54966	0.485379	0.453679	0.89852	0.823115	0.75006
98	1.6703	1.51832	1.39017	0.927839	0.872281	0.805758	0.059317	0.050227	0.043364	1.06407	0.985292	0.903158	0.249859	0.231344	0.212889	0.108553	0.094809	0.085284	0.274154	0.247778	0.219276	0.099658	0.093035	0.08512	0.11433	0.094702	0.084856	0.127849	0.114183	0.109123	0.260307	0.237126	0.216902	0.039213	0.030515	0.024448	1.04535	0.942963	0.871148	0.105386	0.103953	0.097203	0.549541	0.485556	0.453832	0.89821	0.823125	0.749636
98.2	1.67105	1.51901	1.39047	0.927778	0.872221	0.805821	0.059615	0.050131	0.043359	1.06394	0.985802	0.903673	0.249691	0.2314	0.213445	0.108498	0.094936	0.085524	0.274238	0.247869	0.219294	0.099881	0.093037	0.084909	0.114085	0.09505	0.085049	0.127983	0.114045	0.109107	0.259983	0.237259	0.217457	0.039299	0.030798	0.024361	1.04525	0.942754	0.871213	0.105349	0.104211	0.096983	0.549624	0.485268	0.453653	0.898239	0.822843	0.749803
98.4	1.67196	1.51997	1.39145	0.927711	0.872794	0.805729	0.059672	0.050181	0.043482	1.06415	0.986288	0.903912	0.249905	0.231718	0.213792	0.108435	0.094928	0.085378	0.274221	0.247954	0.219352	0.099729	0.093301	0.085094	0.114024	0.094987	0.084816	0.1279	0.114424	0.109193	0.259918	0.237593	0.217802	0.039492	0.031036	0.024363	1.04478	0.942683	0.871371	0.105127	0.103528	0.097162	0.549547	0.485284	0.453855	0.898723	0.823017	0.749985
98.6	1.67266	1.52057	1.39193	0.927829	0.872795	0.805598	0.059882	0.04995	0.043555	1.06413	0.986462	0.904293	0.249649	0.231763	0.213458	0.107918	0.094593	0.085334	0.274211	0.247952	0.219519	0.099678	0.093287	0.085258	0.114244	0.094943	0.084466	0.12759	0.114467	0.108718	0.260093	0.237896	0.217915	0.039531	0.031435	0.024416	1.04496	0.942202	0.871714	0.105257	0.103284	0.097216	0.549906	0.485611	0.454036	0.898759	0.823107	0.750043
98.8	1.67386	1.52171	1.3927	0.927525	0.872717	0.805452	0.059608	0.049972	0.043453	1.06425	0.986457	0.90469	0.249907	0.231551	0.21341	0.107452	0.094864	0.08563	0.274076	0.247988	0.219396	0.09961	0.093459	0.085371	0.114138	0.094553	0.084725	0.127975	0.114817	0.108226	0.260572	0.238104	0.218108	0.039547	0.031575	0.024497	1.04479	0.942284	0.871871	0.105149	0.103176	0.097169	0.549778	0.486009	0.453912	0.898824	0.823111	0.749687
99	1.67487	1.52224	1.39358	0.927501	0.872623	0.805513	0.059477	0.050179	0.043559	1.06463	0.986404	0.904958	0.249983	0.231388	0.213237	0.107493	0.094981	0.085729	0.274031	0.248317	0.219491	0.099736	0.093638	0.085448	0.114368	0.094307	0.084645	0.127819	0.114916	0.108335	0.260718	0.23827	0.217687	0.039242	0.031683	0.024061	1.04428	0.942204	0.872002	0.104989	0.103547	0.096964	0.549898	0.486266	0.45349	0.899132	0.823376	0.749586
99.2	1.67612	1.52273	1.39431	0.927654	0.872687	0.805381	0.059528	0.050193	0.043796	1.06465	0.986486	0.905073	0.249823	0.231175	0.213261	0.107319	0.095053	0.085875	0.273854	0.248275	0.219333	0.099912	0.093644	0.085543	0.114132	0.09404	0.084379	0.127773	0.115183	0.108145	0.261067	0.238179	0.217392	0.038981	0.031912	0.024059	1.0439	0.942096	0.871899	0.105012	0.103713	0.097294	0.550033	0.486591	0.453289	0.899092	0.823573	0.750017
99.4	1.67684	1.52344	1.39493	0.927602	0.872561	0.805166	0.059129	0.050391	0.043519	1.06497	0.986698	0.904861	0.250033	0.231314	0.213294	0.107085	0.095535	0.085998	0.27405	0.248175	0.219254	0.100115	0.093839	0.085672	0.114169	0.094116	0.084244	0.127539	0.115131	0.108314	0.260957	0.238559	0.216957	0.038643	0.032052	0.023911	1.04391	0.942333	0.871788	0.104969	0.103889	0.097504	0.550501	0.48658	0.453417	0.898902	0.82362	0.750098
99.6	1.67761	1.52438	1.39582	0.92788	0.87228	0.805557	0.059004	0.050558	0.04382	1.06516	0.987184	0.904685	0.250293	0.231526	0.213711	0.107099	0.095766	0.085721	0.274213	0.248505	0.219361	0.099935	0.094102	0.085735	0.114114	0.093802	0.083501	0.127264	0.115142	0.108211	0.260871	0.23872	0.216268	0.038493	0.031692	0.023959	1.04381	0.941693	0.871777	0.105119	0.103782	0.097993	0.55036	0.486572	0.452859	0.89876	0.823833	0.750251
99.8	1.67818	1.52492	1.39702	0.927763	0.87208	0.805656	0.058888	0.050547	0.04372	1.06537	0.987141	0.905053	0.250514	0.231788	0.214243	0.107394	0.096039	0.085806	0.274294	0.24851	0.219461	0.099961	0.094322	0.085507	0.11462	0.092747	0.083999	0.127284	0.115762	0.108147	0.26087	0.238859	0.215915	0.038395	0.030984	0.024188	1.04365	0.94213	0.871656	0.105074	0.103674	0.098153	0.550373	0.486618	0.452515	0.89873	0.82392	0.749787
100	1.67887	1.5255	1.39809	0.927969	0.872354	0.806041	0.059018	0.050663	0.043651	1.06582	0.987263	0.9052	0.250314	0.231741	0.214521	0.107672	0.095997	0.085858	0.274746	0.248709	0.219575	0.100044	0.094028	0.085722	0.11463	0.092804	0.084052	0.127345	0.115537	0.108027	0.261515	0.238803	0.215761	0.038147	0.030545	0.024278	1.04381	0.941707	0.871806	0.104939	0.103937	0.098149	0.550585	0.486485	0.452762	0.89844	0.823913	0.749624
100.2	1.67968	1.52654	1.39871	0.928002	0.872768	0.805992	0.059087	0.050536	0.043591	1.06604	0.98751	0.905179	0.249806	0.231888	0.214615	0.107971	0.095906	0.085919	0.275231	0.249075	0.219519	0.100169	0.094092	0.085952	0.114564	0.093076	0.083696	0.127387	0.11565	0.108132	0.261454	0.239029	0.215679	0.037799	0.030095	0.024317	1.04367	0.94203	0.871906	0.104965	0.10444	0.097972	0.550814	0.486277	0.452753	0.898369	0.823918	0.749495
100.4	1.68035	1.52734	1.39904	0.927745	0.87265	0.805953	0.059126	0.050395	0.043667	1.06641	0.987541	0.905608	0.250304	0.232093	0.214665	0.107809	0.096173	0.085657	0.275291	0.249368	0.219593	0.100216	0.094096	0.086013	0.114699	0.093427	0.083722	0.127577	0.115996	0.107952	0.261768	0.239053	0.215855	0.03723	0.029888	0.024177	1.04368	0.942157	0.872087	0.105381	0.10491	0.098008	0.550636	0.485913	0.452408	0.898747	0.823665	0.749176
100.6	1.68119	1.52822	1.3994	0.928098	0.872626	0.806204	0.059037	0.050441	0.043563	1.06679	0.987762	0.905866	0.250345	0.23222	0.214463	0.107877	0.095888	0.085827	0.275406	0.249536	0.219788	0.100464	0.094271	0.086021	0.114785	0.093671	0.083738	0.127451	0.115683	0.108077	0.261869	0.238542	0.215786	0.037244	0.029972	0.024341	1.04372	0.942563	0.872061	0.105314	0.105187	0.098175	0.55097	0.485827	0.45243	0.89862	0.823896	0.749395
100.8	1.68245	1.52916	1.39987	0.928245	0.872867	0.806197	0.059271	0.05064	0.043547	1.06723	0.988091	0.905882	0.250728	0.232482	0.214512	0.108006	0.095579	0.085806	0.275475	0.250033	0.220129	0.100672	0.094219	0.085741	0.114896	0.094057	0.083499	0.127258	0.115527	0.108659	0.262092	0.238573	0.215639	0.036837	0.030067	0.02462	1.04353	0.94232	0.87214	0.105016	0.104609	0.098096	0.551238	0.485884	0.45257	0.898776	0.823687	0.74964
101	1.68341	1.53031	1.40031	0.927963	0.873284	0.806292	0.059372	0.050615	0.043623	1.06763	0.988537	0.906159	0.250575	0.232508	0.214773	0.10811	0.09582	0.085459	0.27568	0.250197	0.220349	0.101092	0.094467	0.085692	0.114944	0.093991	0.083361	0.127279	0.115521	0.108985	0.262356	0.238243	0.215557	0.036697	0.030301	0.024542	1.04329	0.942262	0.87191	0.10488	0.103916	0.098031	0.551104	0.485931	0.452466	0.898872	0.82367	0.7491
101.2	1.68443	1.53119	1.40113	0.928228	0.873239	0.806446	0.059643	0.050601	0.043832	1.06787	0.988814	0.906709	0.250777	0.232481	0.214626	0.108449	0.095504	0.085338	0.275604	0.250464	0.220698	0.101308	0.094313	0.085869	0.114954	0.094382	0.084012	0.127181	0.115753	0.108921	0.262241	0.23802	0.215766	0.036662	0.030094	0.024474	1.04314	0.941889	0.871797	0.105141	0.103491	0.098071	0.551107	0.485532	0.452349	0.898428	0.823734	0.749305
101.4	1.68567	1.53237	1.40174	0.92805	0.873388	0.806304	0.059919	0.050869	0.043856	1.06812	0.989137	0.907135	0.251054	0.232652	0.21449	0.108969	0.095133	0.085335	0.275817	0.250851	0.220682	0.101194	0.094417	0.085921	0.11465	0.094531	0.083898	0.127341	0.115864	0.109186	0.262065	0.237787	0.21594	0.036412	0.02994	0.024569	1.04319	0.942178	0.871058	0.10493	0.10374	0.098204	0.550685	0.485838	0.452615	0.897945	0.823901	0.749216
101.6	1.68672	1.53351	1.40239	0.928005	0.873257	0.806214	0.060175	0.050959	0.043621	1.06844	0.989699	0.907719	0.251597	0.232635	0.214375	0.10927	0.094921	0.085443	0.275756	0.251161	0.220655	0.10118	0.094579	0.085953	0.114463	0.095343	0.083704	0.127654	0.116057	0.109134	0.261922	0.237649	0.21605	0.036633	0.030106	0.024619	1.04309	0.942662	0.871049	0.104757	0.104019	0.098536	0.55048	0.485565	0.453	0.898209	0.82373	0.749691
101.8	1.68778	1.53443	1.40272	0.927799	0.873311	0.806481	0.06026	0.051116	0.043787	1.06887	0.989933	0.908259	0.251518	0.23303	0.214543	0.109714	0.094729	0.08525	0.275936	0.251135	0.220643	0.101306	0.094391	0.086074	0.11397	0.095444	0.083704	0.127517	0.116111	0.109553	0.261577	0.237551	0.216284	0.036739	0.030344	0.024479	1.04276	0.942978	0.870792	0.10425	0.104607	0.098382	0.550655	0.485621	0.453427	0.898055	0.823518	0.749477
102	1.68868	1.53544	1.40334	0.927684	0.873479	0.806764	0.060391	0.050893	0.043819	1.06903	0.990387	0.908389	0.251768	0.233115	0.214841	0.109708	0.094858	0.084818	0.276149	0.250876	0.220571	0.101806	0.09428	0.086472	0.113649	0.095652	0.084073	0.127367	0.116324	0.110014	0.261118	0.237818	0.216403	0.037162	0.030109	0.024614	1.04284	0.942772	0.87073	0.10394	0.104878	0.098171	0.550273	0.485649	0.453067	0.898014	0.823088	0.749302
102.2	1.68944	1.53639	1.40413	0.927557	0.873471	0.806766	0.060587	0.051214	0.043778	1.06925	0.990853	0.908968	0.251821	0.233171	0.215085	0.109726	0.094901	0.084598	0.276272	0.25103	0.220679	0.101973	0.09424	0.086523	0.113243	0.096308	0.084235	0.127665	0.116113	0.109933	0.26079	0.238232	0.216943	0.037349	0.030342	0.024575	1.04259	0.942867	0.870848	0.104005	0.104789	0.097974	0.550156	0.485644	0.453531	0.897917	0.823133	0.749693
102.4	1.69038	1.53719	1.40507	0.927679	0.873679	0.807075	0.060465	0.051314	0.043908	1.06957	0.991237	0.909032	0.251889	0.233459	0.2151	0.109994	0.094668	0.084414	0.27642	0.251098	0.220769	0.101773	0.094501	0.086609	0.112663	0.096298	0.084337	0.127899	0.11613	0.110164	0.260936	0.238468	0.217314	0.037483	0.03027	0.024788	1.04229	0.942858	0.870973	0.104018	0.103693	0.097935	0.550177	0.486008	0.453953	0.898017	0.823406	0.749443
102.6	1.69137	1.53796	1.40579	0.927671	0.873431	0.807011	0.060238	0.051159	0.044005	1.06963	0.991337	0.909731	0.252009	0.23353	0.215067	0.109817	0.094653	0.084244	0.276565	0.25097	0.220803	0.102074	0.094437	0.086252	0.112471	0.096467	0.084712	0.127986	0.115963	0.109485	0.260994	0.238681	0.217501	0.037525	0.030227	0.025054	1.04217	0.94294	0.870913	0.104336	0.103178	0.097951	0.550212	0.486752	0.454157	0.897709	0.823289	0.749519
102.8	1.69293	1.53872	1.40638	0.927552	0.87372	0.807122	0.060125	0.051386	0.043999	1.06983	0.99141	0.909955	0.252372	0.233722	0.215295	0.110123	0.094906	0.084324	0.276656	0.251038	0.220876	0.102093	0.094552	0.086337	0.11225	0.095865	0.085318	0.128275	0.115525	0.109603	0.26117	0.238515	0.217999	0.037676	0.030196	0.024942	1.04172	0.942806	0.870544	0.104471	0.103149	0.09784	0.549966	0.48683	0.454446	0.898012	0.823255	0.749435
103	1.69411	1.53865	1.40697	0.928079	0.87409	0.807288	0.060488	0.051465	0.044037	1.06993	0.991541	0.910277	0.252245	0.233953	0.215589	0.110174	0.095009	0.084105	0.276747	0.251079	0.220907	0.1023	0.094684	0.086167	0.112523	0.095905	0.085301	0.128061	0.115736	0.109811	0.260951	0.238492	0.217928	0.037882	0.030208	0.024723	1.04133	0.942718	0.870605	0.104073	0.103329	0.097977	0.549811	0.48717	0.454442	0.898298	0.8237	0.749615
103.2	1.69507	1.5389	1.40736	0.92818	0.874082	0.807414	0.060603	0.051606	0.043984	1.07012	0.99188	0.910124	0.252488	0.234193	0.215993	0.10987	0.095105	0.08417	0.277109	0.250914	0.220778	0.102181	0.09461	0.085992	0.112264	0.095968	0.085326	0.128486	0.115594	0.109564	0.261007	0.238426	0.217785	0.038273	0.029925	0.024985	1.04103	0.942822	0.870649	0.103922	0.103357	0.09825	0.550019	0.487556	0.454797	0.898235	0.823498	0.749671
103.4	1.69573	1.53924	1.40789	0.928078	0.873956	0.807187	0.060642	0.051893	0.043933	1.07044	0.992004	0.910057	0.252703	0.234664	0.216268	0.109716	0.095686	0.084289	0.277514	0.251215	0.220733	0.102228	0.094655	0.086012	0.112217	0.095592	0.085434	0.128715	0.115456	0.109624	0.260974	0.238725	0.217712	0.038283	0.029943	0.025114	1.04107	0.942628	0.870753	0.10381	0.103738	0.098008	0.549832	0.487471	0.454724	0.898434	0.823569	0.749167
103.6	1.69684	1.53989	1.40842	0.927998	0.87377	0.807464	0.060801	0.052015	0.044226	1.07071	0.992075	0.910046	0.252818	0.234697	0.216711	0.109551	0.09578	0.084079	0.277958	0.251477	0.221112	0.101956	0.094537	0.086253	0.11245	0.095463	0.085249	0.128783	0.115201	0.109334	0.261049	0.238825	0.217569	0.038227	0.029389	0.025276	1.04119	0.942458	0.870762	0.103786	0.103553	0.098068	0.549939	0.487551	0.454558	0.898767	0.823641	0.749309
103.8	1.698	1.54026	1.40935	0.927539	0.873891	0.807532	0.060788	0.051742	0.044223	1.07098	0.991904	0.910181	0.252613	0.234903	0.217065	0.109208	0.095633	0.08443	0.278205	0.251594	0.221131	0.101951	0.09445	0.086206	0.112877	0.095403	0.085904	0.128858	0.115233	0.109428	0.261655	0.238906	0.217738	0.038187	0.029319	0.02537	1.04132	0.943094	0.870499	0.103683	0.103798	0.097615	0.550068	0.487465	0.454946	0.898566	0.823622	0.749283
104	1.69907	1.54103	1.40996	0.927582	0.87389	0.807559	0.060943	0.051888	0.044126	1.07125	0.99214	0.910421	0.252291	0.235099	0.21711	0.108757	0.095557	0.084724	0.278537	0.251718	0.221165	0.101847	0.094235	0.086428	0.113122	0.09574	0.085788	0.128715	0.114965	0.109476	0.262277	0.238777	0.21804	0.038121	0.029123	0.025397	1.04116	0.943064	0.871019	0.104178	0.10436	0.097847	0.550194	0.487353	0.455313	0.898832	0.82395	0.749321
104.2	1.69984	1.54164	1.4104	0.92738	0.873575	0.807237	0.06087	0.051863	0.044023	1.07127	0.992304	0.910561	0.25222	0.235519	0.21738	0.108562	0.095613	0.084669	0.278742	0.252279	0.221168	0.101743	0.094302	0.086529	0.11338	0.095317	0.08555	0.128479	0.114939	0.109728	0.262225	0.239268	0.218264	0.038104	0.029059	0.025538	1.04085	0.943001	0.871186	0.104578	0.104376	0.097737	0.550112	0.487794	0.455098	0.899256	0.824015	0.749474
104.4	1.70044	1.54229	1.41095	0.927514	0.873015	0.807208	0.061234	0.05178	0.044012	1.07147	0.992228	0.91078	0.25277	0.235641	0.217499	0.108484	0.095767	0.084788	0.27873	0.252324	0.221513	0.101758	0.094345	0.086694	0.113794	0.095171	0.085469	0.128548	0.115074	0.110129	0.262689	0.23962	0.218406	0.037899	0.029251	0.025619	1.04096	0.943101	0.871462	0.104585	0.10478	0.098004	0.550317	0.487494	0.454896	0.899691	0.823943	0.749344
104.6	1.70139	1.54297	1.41159	0.927294	0.8728	0.806989	0.061492	0.051961	0.044367	1.0716	0.992372	0.910873	0.252458	0.235458	0.217632	0.108558	0.095923	0.085289	0.278913	0.252498	0.221908	0.102111	0.094423	0.086508	0.114369	0.095147	0.085412	0.128533	0.114948	0.110613	0.263015	0.240124	0.218619	0.038203	0.029515	0.026008	1.04085	0.942879	0.871639	0.104374	0.104417	0.097905	0.550601	0.487651	0.454867	0.899647	0.82429	0.749632
104.8	1.70252	1.54387	1.41224	0.927175	0.872637	0.806642	0.061748	0.05199	0.044428	1.0715	0.992666	0.910807	0.252323	0.235564	0.217538	0.108527	0.096192	0.085285	0.279	0.252912	0.221978	0.101939	0.094539	0.086524	0.114749	0.095053	0.085435	0.128765	0.115063	0.110985	0.263404	0.240361	0.218786	0.037713	0.029726	0.026001	1.04079	0.942956	0.871776	0.104364	0.104298	0.098067	0.550431	0.487664	0.454564	0.899805	0.82423	0.749294
105	1.70294	1.54457	1.41286	0.926958	0.872434	0.806607	0.061915	0.051875	0.044834	1.07174	0.992828	0.910928	0.252141	0.235007	0.217379	0.108704	0.096722	0.085476	0.278926	0.252987	0.22195	0.101992	0.094811	0.086755	0.114744	0.094998	0.08544	0.129002	0.11534	0.111079	0.26343	0.240129	0.218737	0.037601	0.029678	0.025679	1.04106	0.942504	0.871592	0.104264	0.104299	0.097974	0.550428	0.487814	0.453748	0.899579	0.824497	0.748873
105.2	1.70392	1.54514	1.41333	0.926939	0.872278	0.806566	0.062139	0.052056	0.044551	1.07177	0.992861	0.910938	0.25241	0.235188	0.217084	0.108968	0.096749	0.085648	0.278883	0.253249	0.222216	0.101988	0.094852	0.087076	0.114892	0.095503	0.085802	0.129265	0.115499	0.111132	0.263442	0.240245	0.218704	0.037331	0.029921	0.025588	1.04137	0.942576	0.871572	0.104717	0.104952	0.098127	0.550088	0.48753	0.453563	0.899073	0.824689	0.749009
105.4	1.70482	1.54585	1.41392	0.926759	0.871985	0.806269	0.062289	0.052316	0.044711	1.0719	0.993133	0.911209	0.2525	0.235539	0.217151	0.109335	0.097003	0.085509	0.278815	0.253336	0.222456	0.101913	0.0947	0.087158	0.115001	0.095793	0.085152	0.129654	0.11536	0.111434	0.263706	0.240492	0.218639	0.037317	0.030236	0.025486	1.04148	0.942658	0.871406	0.104944	0.105674	0.097962	0.549993	0.487186	0.453422	0.899329	0.824783	0.748865
105.6	1.70544	1.54692	1.41442	0.926094	0.871753	0.806302	0.062345	0.052375	0.044812	1.07207	0.993499	0.911701	0.252835	0.235584	0.217406	0.109318	0.097443	0.085701	0.278933	0.253299	0.22261	0.10172	0.094672	0.087177	0.115389	0.096027	0.08496	0.129573	0.115826	0.110962	0.26383	0.240448	0.218522	0.037488	0.030465	0.025411	1.04136	0.942734	0.871846	0.10496	0.106197	0.098343	0.550379	0.487088	0.453399	0.899388	0.824488	0.749085
105.8	1.70611	1.54809	1.41496	0.925909	0.871725	0.806371	0.062581	0.052607	0.045001	1.07218	0.99368	0.912097	0.252816	0.236011	0.217502	0.109421	0.097733	0.085628	0.278863	0.253176	0.222466	0.101993	0.094582	0.087036	0.115404	0.095839	0.085057	0.129331	0.115717	0.111149	0.263566	0.240624	0.218396	0.037343	0.030612	0.025372	1.04135	0.942246	0.872046	0.105354	0.106222	0.098266	0.550638	0.487069	0.453142	0.899103	0.824261	0.749114
106	1.70675	1.549	1.41547	0.925992	0.87194	0.806516	0.062594	0.052605	0.045103	1.07232	0.994194	0.912281	0.253027	0.236021	0.217687	0.109487	0.097961	0.085801	0.279002	0.253196	0.222369	0.102347	0.094977	0.087401	0.115384	0.095984	0.085315	0.129339	0.115903	0.110932	0.26358	0.24082	0.218401	0.037476	0.029959	0.025365	1.04143	0.942173	0.872413	0.105512	0.105758	0.097889	0.550551	0.487227	0.452886	0.898604	0.824531	0.749144
106.2	1.70765	1.54985	1.41599	0.926184	0.871846	0.806734	0.062661	0.052891	0.045204	1.0726	0.99456	0.912696	0.253122	0.235898	0.217875	0.109963	0.09826	0.085744	0.279045	0.253314	0.22252	0.102492	0.095202	0.087279	0.115026	0.096489	0.085099	0.129293	0.116177	0.110817	0.263572	0.241011	0.218376	0.037527	0.029899	0.024911	1.0411	0.941968	0.872636	0.105474	0.105491	0.098158	0.550734	0.487512	0.453305	0.898004	0.825113	0.74901
106.4	1.70867	1.55053	1.41648	0.925973	0.871553	0.806913	0.062166	0.052923	0.045336	1.07285	0.994952	0.912704	0.253003	0.236135	0.217715	0.110285	0.098041	0.085949	0.27915	0.25347	0.222488	0.102712	0.095293	0.087294	0.114966	0.096617	0.084828	0.12918	0.116313	0.110999	0.263622	0.240815	0.218527	0.037205	0.029661	0.025082	1.04083	0.941922	0.872514	0.105851	0.105234	0.098182	0.550888	0.487867	0.453131	0.897728	0.824866	0.748725
106.6	1.70955	1.55147	1.41696	0.925955	0.87165	0.806647	0.06233	0.052858	0.045282	1.07308	0.995278	0.913159	0.25326	0.236472	0.218135	0.110122	0.098454	0.085369	0.279117	0.253512	0.222671	0.102762	0.095345	0.087233	0.115181	0.096787	0.084679	0.12876	0.11622	0.110935	0.263214	0.240589	0.218371	0.037492	0.029673	0.025129	1.04029	0.941843	0.872094	0.10616	0.105752	0.098411	0.55084	0.487857	0.453496	0.897639	0.824709	0.748825
106.8	1.71039	1.55218	1.41749	0.92595	0.872255	0.806673	0.062457	0.053065	0.045139	1.07354	0.995604	0.913196	0.253665	0.236325	0.218038	0.110249	0.098477	0.085632	0.279104	0.253584	0.222577	0.102757	0.095631	0.087332	0.115415	0.096902	0.084653	0.128763	0.116127	0.11106	0.263184	0.240427	0.218396	0.037809	0.029919	0.024683	1.04028	0.941321	0.871883	0.106463	0.106012	0.098399	0.551051	0.48753	0.453847	0.897442	0.824387	0.748607
107	1.71128	1.55271	1.4182	0.926268	0.872321	0.806691	0.062396	0.05311	0.045196	1.07386	0.995759	0.913369	0.253931	0.236089	0.218118	0.110182	0.098514	0.085525	0.279192	0.253768	0.22257	0.102808	0.095861	0.086926	0.115514	0.097304	0.084605	0.128716	0.116375	0.111133	0.263217	0.240491	0.21796	0.038186	0.029577	0.024549	1.04028	0.941074	0.871652	0.106326	0.105955	0.098618	0.5511	0.487869	0.453747	0.897164	0.82421	0.74882
107.2	1.71206	1.55368	1.41895	0.925858	0.872231	0.807001	0.062381	0.053033	0.045124	1.0741	0.995915	0.912883	0.253962	0.236053	0.217937	0.110029	0.098353	0.085463	0.279468	0.253899	0.222377	0.102903	0.095823	0.087057	0.115268	0.097246	0.084336	0.128561	0.116318	0.111063	0.263125	0.240517	0.217795	0.038615	0.029637	0.02485	1.03971	0.94104	0.871501	0.106257	0.105675	0.098851	0.551322	0.487949	0.454072	0.896847	0.823996	0.74863
107.4	1.71304	1.55464	1.41969	0.925745	0.872258	0.807302	0.062415	0.053003	0.045269	1.07466	0.99603	0.913201	0.253832	0.235888	0.217686	0.11008	0.098611	0.085453	0.279648	0.25411	0.222169	0.102823	0.095878	0.087334	0.115846	0.097186	0.08423	0.128464	0.116435	0.110786	0.262899	0.240473	0.217857	0.038521	0.03007	0.025049	1.03987	0.940767	0.871261	0.10617	0.105225	0.098724	0.551476	0.487825	0.454112	0.896827	0.824311	0.748802
107.6	1.71393	1.55516	1.42036	0.925526	0.872369	0.80734	0.062542	0.05294	0.045195	1.07486	0.996307	0.913338	0.253767	0.235664	0.217915	0.109856	0.098392	0.085359	0.279908	0.254128	0.222313	0.102816	0.095849	0.087483	0.115998	0.096996	0.084115	0.128053	0.116625	0.110891	0.262739	0.240387	0.218193	0.038593	0.030386	0.02516	1.0401	0.941047	0.871214	0.106013	0.104797	0.098988	0.551738	0.48805	0.45427	0.896757	0.824223	0.749274
107.8	1.71482	1.55586	1.42138	0.925436	0.872459	0.807409	0.06241	0.053039	0.045114	1.07514	0.996497	0.913441	0.253599	0.23555	0.217633	0.109898	0.098233	0.085741	0.279974	0.254079	0.22225	0.102672	0.095868	0.08741	0.116123	0.096567	0.084245	0.12768	0.116989	0.111282	0.262715	0.240354	0.218614	0.038745	0.030645	0.025151	1.04014	0.941199	0.871325	0.105813	0.105308	0.099179	0.551564	0.488243	0.454493	0.896599	0.824404	0.749466
108	1.71555	1.55642	1.42173	0.925522	0.872491	0.807071	0.062252	0.053428	0.044897	1.07495	0.99686	0.913882	0.253904	0.235522	0.217525	0.109829	0.09823	0.085677	0.280107	0.253938	0.222422	0.102657	0.095785	0.087639	0.115906	0.096608	0.083922	0.127447	0.117313	0.111718	0.262607	0.24064	0.219146	0.038954	0.030942	0.025209	1.0399	0.941538	0.871307	0.10605	0.105405	0.0994	0.551418	0.48852	0.455059	0.896563	0.824444	0.749665
108.2	1.71609	1.55706	1.42247	0.92575	0.872348	0.807012	0.062249	0.053427	0.044956	1.0753	0.997124	0.914138	0.253872	0.235631	0.218005	0.110054	0.098143	0.085625	0.280125	0.254043	0.222406	0.102882	0.095683	0.087691	0.116007	0.096481	0.083505	0.127074	0.11715	0.112161	0.26254	0.240957	0.219536	0.038986	0.031418	0.02538	1.03971	0.941316	0.871106	0.105902	0.105552	0.09938	0.551098	0.48868	0.454999	0.896648	0.824031	0.749974
108.4	1.7169	1.55775	1.42307	0.92575	0.87221	0.807279	0.062578	0.053275	0.045172	1.07557	0.997424	0.914229	0.25364	0.235605	0.217785	0.110439	0.098232	0.085961	0.280218	0.253389	0.222446	0.103043	0.095754	0.08798	0.116029	0.096881	0.083534	0.127192	0.117291	0.112516	0.262627	0.241398	0.220097	0.038779	0.032141	0.025526	1.03995	0.941435	0.870797	0.105734	0.105678	0.099924	0.551246	0.488373	0.455304	0.896572	0.823892	0.750219
108.6	1.71771	1.55858	1.42347	0.925615	0.872034	0.806947	0.06259	0.053376	0.04526	1.07571	0.997538	0.914319	0.253368	0.235285	0.21788	0.110297	0.098225	0.086304	0.280384	0.253326	0.222427	0.103256	0.095591	0.088033	0.115857	0.097325	0.083677	0.127696	0.117689	0.112335	0.262591	0.24189	0.220301	0.03863	0.032585	0.025717	1.03965	0.941208	0.870705	0.10566	0.104893	0.100023	0.55126	0.488689	0.455063	0.896181	0.823816	0.750555
108.8	1.71855	1.55933	1.42382	0.92556	0.87211	0.806844	0.062403	0.053375	0.045353	1.07593	0.997855	0.914205	0.253595	0.235404	0.218119	0.110598	0.098165	0.086185	0.280273	0.253316	0.222442	0.103245	0.095566	0.088123	0.115803	0.097372	0.083982	0.128002	0.117568	0.112382	0.263068	0.241932	0.220631	0.038227	0.032879	0.0257	1.03987	0.941441	0.870709	0.10581	0.105052	0.100134	0.550962	0.488853	0.455032	0.896443	0.823629	0.750402
109	1.7193	1.55966	1.42431	0.925648	0.872086	0.806831	0.062725	0.053295	0.0455	1.07618	0.99795	0.914316	0.253894	0.235691	0.218346	0.11073	0.098394	0.086353	0.280401	0.253082	0.222609	0.103356	0.095464	0.088278	0.115786	0.0976	0.084046	0.128348	0.117963	0.112216	0.263547	0.242204	0.221031	0.037916	0.033253	0.025745	1.04045	0.941225	0.870604	0.10538	0.104693	0.100095	0.551213	0.488545	0.455162	0.896403	0.823324	0.750419
109.2	1.72058	1.56004	1.42468	0.925571	0.872144	0.806889	0.063211	0.053092	0.045527	1.07642	0.998117	0.914414	0.254149	0.236373	0.218792	0.111009	0.098475	0.086419	0.280298	0.25319	0.223063	0.103615	0.095524	0.088437	0.116042	0.097728	0.084198	0.128608	0.118237	0.112142	0.263568	0.242444	0.221037	0.0377	0.033528	0.026435	1.04101	0.941378	0.870533	0.105682	0.104956	0.100205	0.550846	0.488064	0.455478	0.896371	0.823343	0.750853
109.4	1.72151	1.56088	1.42543	0.925244	0.872159	0.806495	0.063262	0.052907	0.045723	1.07676	0.998362	0.915009	0.254228	0.236789	0.218953	0.110952	0.098641	0.086251	0.280503	0.253308	0.223449	0.103565	0.095136	0.088217	0.116267	0.097987	0.084402	0.128995	0.117953	0.112105	0.26369	0.24254	0.221219	0.037405	0.033412	0.026458	1.04093	0.94125	0.870398	0.105495	0.104838	0.100393	0.551131	0.487912	0.455408	0.896765	0.823381	0.751105
109.6	1.72219	1.56177	1.42562	0.925256	0.87215	0.806626	0.063585	0.052922	0.045724	1.07685	0.998653	0.915423	0.254382	0.237149	0.219171	0.11081	0.098509	0.086897	0.280644	0.253378	0.223471	0.103704	0.095412	0.088045	0.116517	0.097915	0.084523	0.129032	0.118092	0.111868	0.263661	0.242513	0.221243	0.037392	0.033382	0.02648	1.04106	0.941492	0.870521	0.105607	0.105049	0.100671	0.551518	0.488376	0.455699	0.896354	0.823392	0.751458
109.8	1.72328	1.56259	1.42592	0.92569	0.872575	0.806849	0.063722	0.053099	0.045627	1.07685	0.998938	0.915875	0.254301	0.237349	0.219371	0.110681	0.09831	0.087296	0.280607	0.253688	0.223699	0.104148	0.095528	0.088289	0.116632	0.097883	0.08447	0.128898	0.118023	0.112072	0.263775	0.242659	0.221119	0.037304	0.032943	0.026557	1.04123	0.941407	0.87072	0.105702	0.105056	0.100424	0.551262	0.488406	0.455906	0.895968	0.823563	0.751349
110	1.72434	1.56275	1.42643	0.925926	0.872602	0.807201	0.063718	0.052998	0.045794	1.07732	0.999125	0.915984	0.254131	0.237452	0.219679	0.110911	0.098301	0.087271	0.280599	0.254241	0.224124	0.104203	0.095706	0.088876	0.116782	0.098245	0.084308	0.128869	0.118577	0.112092	0.264089	0.242761	0.220708	0.037274	0.032413	0.026312	1.04097	0.94163	0.870686	0.105377	0.105043	0.100391	0.551356	0.48863	0.456129	0.895942	0.823782	0.750948
110.2	1.72527	1.56344	1.42711	0.926231	0.872195	0.806944	0.063873	0.053224	0.04569	1.07757	0.999396	0.916363	0.254086	0.237748	0.220023	0.111054	0.098134	0.087534	0.280644	0.25446	0.224487	0.104097	0.095791	0.088923	0.116839	0.098647	0.084287	0.128976	0.118477	0.11202	0.264021	0.242685	0.220499	0.037151	0.03236	0.026544	1.04063	0.941586	0.87057	0.105257	0.104985	0.100464	0.551113	0.488742	0.456129	0.895789	0.82345	0.751099
110.4	1.72579	1.56385	1.42754	0.92627	0.872107	0.806709	0.063765	0.053366	0.04547	1.07772	0.999948	0.916543	0.254111	0.238122	0.22005	0.11074	0.097861	0.087665	0.280597	0.254797	0.224511	0.103901	0.095782	0.088854	0.117283	0.09876	0.084198	0.12872	0.118739	0.112002	0.264601	0.242533	0.220699	0.03722	0.032028	0.026632	1.04027	0.941759	0.870426	0.105395	0.105256	0.100135	0.551192	0.488739	0.456108	0.895809	0.823245	0.750873
110.6	1.72651	1.56461	1.42846	0.926713	0.872413	0.806249	0.064006	0.053278	0.04517	1.078	1.00014	0.916796	0.254295	0.238403	0.220762	0.110996	0.097871	0.087706	0.280507	0.255021	0.224632	0.103898	0.095926	0.088926	0.117702	0.098918	0.084525	0.128746	0.118757	0.111593	0.26425	0.242615	0.220312	0.038061	0.031706	0.026542	1.04034	0.941729	0.870229	0.105647	0.105753	0.099934	0.551118	0.488716	0.456164	0.895802	0.823234	0.750654
110.8	1.72698	1.56487	1.42911	0.926821	0.872318	0.806128	0.063881	0.053203	0.045034	1.0781	1.00057	0.917015	0.254679	0.238728	0.220574	0.110885	0.097487	0.088348	0.280576	0.255314	0.224408	0.103974	0.096315	0.088616	0.118135	0.098857	0.084617	0.129219	0.118687	0.111293	0.264566	0.242635	0.219666	0.038398	0.031431	0.02654	1.04065	0.941706	0.870592	0.105876	0.105904	0.099742	0.551432	0.488764	0.456052	0.895695	0.823008	0.750729
111	1.72822	1.56526	1.42992	0.926889	0.872264	0.806248	0.06367	0.052983	0.044963	1.07835	1.00075	0.917176	0.254957	0.238717	0.220673	0.110665	0.097549	0.087933	0.280793	0.255749	0.224319	0.103989	0.096581	0.088493	0.118324	0.098266	0.084817	0.129475	0.118496	0.111354	0.2647	0.242565	0.219226	0.038883	0.030851	0.026716	1.04059	0.941836	0.870305	0.106286	0.105796	0.09984	0.551361	0.488897	0.456027	0.896005	0.823095	0.750711
111.2	1.72892	1.56573	1.43041	0.926985	0.872403	0.806767	0.06347	0.052848	0.044789	1.07861	1.00101	0.917266	0.254718	0.239164	0.22084	0.110684	0.097394	0.087783	0.28122	0.256119	0.224027	0.104231	0.096566	0.088653	0.118651	0.097665	0.084943	0.129348	0.118554	0.111165	0.264688	0.242359	0.218941	0.039369	0.030772	0.026751	1.04048	0.941646	0.870756	0.106108	0.10609	0.099895	0.551715	0.489144	0.456093	0.895812	0.823252	0.750401
111.4	1.72962	1.56616	1.43109	0.927142	0.872449	0.806999	0.063364	0.053126	0.044913	1.07875	1.00128	0.917973	0.254935	0.239232	0.220706	0.110832	0.097934	0.087508	0.281324	0.256301	0.2241	0.104092	0.096714	0.088507	0.119092	0.097358	0.08511	0.129593	0.118247	0.111104	0.264493	0.242181	0.218806	0.039282	0.030763	0.026964	1.04064	0.941294	0.870788	0.106086	0.105966	0.100002	0.551813	0.489249	0.455978	0.89568	0.823237	0.750403
111.6	1.73043	1.56655	1.43189	0.927152	0.872449	0.806754	0.063008	0.053078	0.044989	1.07885	1.00144	0.918091	0.255151	0.23926	0.220591	0.110851	0.097732	0.087484	0.281478	0.2564	0.224272	0.104456	0.096803	0.088487	0.118601	0.097385	0.084998	0.129509	0.118376	0.111126	0.264304	0.24207	0.219024	0.039611	0.030635	0.026974	1.04068	0.941267	0.870528	0.106178	0.105896	0.100031	0.552091	0.489366	0.456082	0.895854	0.822825	0.750336
111.8	1.73106	1.56748	1.43248	0.92738	0.872326	0.806934	0.062663	0.053089	0.045166	1.07909	1.00171	0.918366	0.255053	0.239208	0.220307	0.110905	0.097678	0.08765	0.281625	0.256227	0.224435	0.104467	0.096873	0.088391	0.118435	0.097392	0.085322	0.129416	0.118264	0.111347	0.264102	0.241829	0.219318	0.04014	0.030552	0.026966	1.04025	0.941093	0.870387	0.106237	0.106299	0.099814	0.552189	0.489343	0.456214	0.895967	0.822907	0.750476
112	1.73202	1.56817	1.43277	0.927351	0.872161	0.80716	0.062808	0.053421	0.045314	1.07931	1.00201	0.918542	0.255275	0.239383	0.220646	0.110643	0.097851	0.087518	0.281582	0.256156	0.224236	0.104644	0.096916	0.08833	0.118194	0.097839	0.084957	0.129575	0.118083	0.111394	0.264301	0.241851	0.219469	0.040062	0.030782	0.02695	1.03978	0.941029	0.869814	0.106658	0.106487	0.099647	0.552113	0.489631	0.456527	0.895678	0.82291	0.750632
112.2	1.73261	1.56899	1.43342	0.927307	0.872086	0.807233	0.062972	0.053463	0.045718	1.08001	1.00225	0.91844	0.25498	0.239388	0.220692	0.110645	0.098329	0.087639	0.281549	0.256006	0.224065	0.104933	0.096723	0.088634	0.118338	0.098158	0.085168	0.129504	0.117762	0.111385	0.264591	0.241433	0.219774	0.039736	0.030569	0.026505	1.03966	0.941025	0.869673	0.106953	0.106825	0.099567	0.552225	0.489437	0.456241	0.896262	0.822784	0.750905
112.4	1.73336	1.56983	1.4339	0.927046	0.872127	0.807289	0.06294	0.053629	0.045918	1.08011	1.00238	0.918338	0.255158	0.238836	0.220546	0.110623	0.098692	0.087764	0.281906	0.255808	0.224084	0.104869	0.096481	0.089119	0.118157	0.09834	0.085329	0.130037	0.117813	0.111402	0.264176	0.24175	0.219994	0.039755	0.030343	0.026228	1.03958	0.94117	0.869523	0.107013	0.106585	0.09957	0.552626	0.489784	0.456696	0.895971	0.822594	0.750981
112.6	1.73421	1.57084	1.43402	0.92708	0.872002	0.80708	0.062931	0.05369	0.04582	1.08067	1.00258	0.918372	0.255307	0.238724	0.220762	0.110884	0.098767	0.087949	0.282321	0.255837	0.224439	0.105031	0.096583	0.089288	0.117959	0.098737	0.085321	0.13076	0.1179	0.111453	0.264144	0.242041	0.220123	0.039562	0.03046	0.026051	1.03938	0.94134	0.869934	0.106945	0.106009	0.099626	0.552689	0.489521	0.456165	0.89595	0.822418	0.750872
112.8	1.73514	1.57152	1.43488	0.926755	0.872174	0.807212	0.062809	0.053709	0.046344	1.08107	1.00277	0.918342	0.255534	0.238814	0.220628	0.111107	0.099108	0.087884	0.282601	0.255893	0.224787	0.104924	0.096904	0.089279	0.11812	0.098686	0.085741	0.130676	0.117584	0.111465	0.26437	0.242117	0.22051	0.039422	0.030555	0.025921	1.03971	0.941198	0.870111	0.106594	0.106143	0.099721	0.552348	0.489454	0.45637	0.895968	0.822337	0.750716
113	1.73571	1.57243	1.43545	0.926843	0.872226	0.807188	0.063047	0.053955	0.046555	1.08125	1.00268	0.918438	0.255327	0.238889	0.220487	0.111277	0.099375	0.087985	0.282836	0.256009	0.225139	0.104806	0.096879	0.089481	0.117869	0.099027	0.085874	0.130851	0.117943	0.111642	0.264773	0.242285	0.220787	0.039132	0.03033	0.025623	1.03995	0.940935	0.870427	0.106122	0.105928	0.100006	0.552183	0.489038	0.456655	0.89561	0.822375	0.750351
113.2	1.7366	1.57343	1.43587	0.926885	0.872272	0.807261	0.063218	0.053895	0.04675	1.08139	1.00264	0.918342	0.255277	0.238791	0.220529	0.111518	0.099373	0.088066	0.282868	0.256141	0.225639	0.10485	0.096942	0.089428	0.117943	0.099277	0.086285	0.130944	0.117556	0.111912	0.264348	0.242303	0.220939	0.039047	0.030352	0.025498	1.04006	0.940895	0.870453	0.106236	0.106338	0.100202	0.5518	0.48897	0.456732	0.895234	0.822867	0.750629
113.4	1.73751	1.57431	1.43644	0.926734	0.872384	0.807358	0.063289	0.054466	0.046832	1.08138	1.00267	0.918764	0.255189	0.238722	0.220488	0.111236	0.099408	0.087988	0.283097	0.256129	0.226065	0.104677	0.096782	0.089401	0.117905	0.099511	0.086545	0.131143	0.117179	0.112197	0.264268	0.242595	0.221221	0.03868	0.030842	0.024841	1.03968	0.940793	0.870471	0.106108	0.106593	0.100467	0.55156	0.489128	0.456743	0.895279	0.82306	0.750335
113.6	1.73859	1.57483	1.43661	0.926816	0.872373	0.80752	0.063469	0.054767	0.046776	1.08115	1.00252	0.919009	0.255053	0.238703	0.220742	0.111283	0.099543	0.088205	0.282988	0.256142	0.226034	0.104906	0.097078	0.089571	0.117734	0.099546	0.086254	0.131189	0.117197	0.111995	0.264215	0.24304	0.221456	0.038968	0.030894	0.024587	1.03962	0.94077	0.870443	0.106187	0.107211	0.100367	0.551208	0.48909	0.457173	0.894978	0.823576	0.749936
113.8	1.73953	1.57563	1.43708	0.926405	0.872412	0.807369	0.063315	0.054977	0.046736	1.0811	1.00266	0.919182	0.25494	0.238762	0.220771	0.111549	0.099657	0.087844	0.282896	0.256485	0.226352	0.104716	0.097308	0.090206	0.117584	0.099673	0.086035	0.130748	0.117336	0.111765	0.264415	0.243332	0.221315	0.038793	0.030894	0.024043	1.03961	0.940589	0.870675	0.106007	0.10718	0.100219	0.550753	0.488898	0.457047	0.895028	0.823531	0.749842
114	1.73997	1.57627	1.43755	0.926365	0.872103	0.807474	0.06349	0.055199	0.047055	1.08127	1.00275	0.919467	0.255474	0.238798	0.220979	0.111711	0.099836	0.087354	0.282841	0.256588	0.226407	0.104403	0.097402	0.090406	0.117612	0.100128	0.086183	0.130891	0.117501	0.111889	0.264734	0.243535	0.221297	0.038863	0.030854	0.02414	1.03943	0.940375	0.870804	0.105727	0.106563	0.100472	0.550585	0.488843	0.456743	0.895575	0.823611	0.74966
114.2	1.74035	1.57695	1.43806	0.926257	0.871928	0.807057	0.063503	0.05555	0.046752	1.08147	1.00303	0.919866	0.255745	0.239046	0.221256	0.111761	0.09972	0.087668	0.283141	0.256254	0.226376	0.104206	0.097556	0.090302	0.117461	0.100455	0.08638	0.130979	0.11743	0.111629	0.264988	0.243819	0.221788	0.038708	0.031074	0.024394	1.03943	0.940327	0.871159	0.105438	0.106131	0.100225	0.549967	0.488845	0.456713	0.895481	0.823578	0.749689
114.4	1.74074	1.57713	1.43844	0.925889	0.871735	0.807027	0.063769	0.05547	0.046468	1.08154	1.00321	0.920127	0.255748	0.238751	0.22176	0.111766	0.099769	0.087278	0.283058	0.256487	0.22624	0.104185	0.097581	0.09029	0.117663	0.100328	0.086232	0.130685	0.118255	0.111673	0.265409	0.244066	0.221895	0.038589	0.031344	0.024276	1.03957	0.940318	0.871446	0.105319	0.106373	0.100448	0.550176	0.488535	0.456732	0.895508	0.824007	0.749176
114.6	1.74139	1.5776	1.43926	0.925797	0.871481	0.806975	0.063691	0.055469	0.046423	1.08169	1.00342	0.920487	0.255894	0.239281	0.222081	0.112288	0.099818	0.08716	0.28303	0.256756	0.226068	0.104428	0.097685	0.090264	0.117527	0.100284	0.086256	0.131089	0.118027	0.111865	0.265356	0.244233	0.221556	0.038554	0.031564	0.024806	1.03976	0.940313	0.871736	0.105634	0.106628	0.100702	0.549926	0.488384	0.456228	0.895791	0.823934	0.748981
114.8	1.74206	1.57778	1.43963	0.925648	0.871516	0.807263	0.063616	0.055242	0.04655	1.0817	1.00366	0.920841	0.256247	0.239877	0.222238	0.112253	0.099791	0.086975	0.283508	0.256916	0.226117	0.104604	0.097997	0.090039	0.117585	0.100074	0.086238	0.131204	0.117798	0.11241	0.265582	0.244034	0.220961	0.038441	0.032078	0.025341	1.03984	0.939998	0.872024	0.105841	0.106745	0.100958	0.550381	0.488085	0.45632	0.895988	0.82381	0.749003
115	1.74313	1.57834	1.44028	0.925469	0.871884	0.807569	0.063497	0.055042	0.046626	1.08206	1.0036	0.921097	0.256709	0.239669	0.222375	0.112257	0.099918	0.086686	0.283571	0.25719	0.225924	0.104852	0.097894	0.089869	0.117269	0.099959	0.086559	0.131399	0.118071	0.112547	0.265805	0.24394	0.220843	0.038595	0.032026	0.025331	1.03945	0.939838	0.871846	0.106164	0.10658	0.101288	0.550454	0.4881	0.45621	0.896165	0.823767	0.748771
115.2	1.74384	1.57863	1.44081	0.925381	0.871842	0.807609	0.06366	0.055052	0.046723	1.0821	1.00387	0.921308	0.256816	0.240187	0.222437	0.112179	0.099566	0.086609	0.283984	0.257105	0.225985	0.104955	0.097883	0.089714	0.117227	0.100007	0.086632	0.131314	0.118518	0.112775	0.266327	0.243538	0.220965	0.0387	0.032041	0.025593	1.03922	0.939472	0.872025	0.106423	0.106439	0.101239	0.550568	0.488108	0.456078	0.895709	0.823438	0.748776
115.4	1.74467	1.57955	1.44144	0.925329	0.871738	0.807425	0.063879	0.054945	0.047162	1.08208	1.00399	0.92169	0.257077	0.240109	0.221973	0.112038	0.099646	0.086484	0.284063	0.257005	0.226264	0.105027	0.098053	0.089365	0.117123	0.099927	0.086424	0.131391	0.118872	0.112831	0.266606	0.2436	0.22138	0.038563	0.032384	0.025969	1.03874	0.9393	0.871519	0.107028	0.105962	0.101476	0.550402	0.488224	0.45595	0.895674	0.823267	0.748964
115.6	1.74541	1.58018	1.44195	0.92499	0.871896	0.807477	0.063965	0.054562	0.047108	1.08279	1.00434	0.922041	0.257295	0.240037	0.22204	0.112123	0.099104	0.086167	0.284397	0.256981	0.226378	0.105427	0.098146	0.089423	0.117077	0.100074	0.086288	0.131548	0.119476	0.11274	0.266835	0.243262	0.221872	0.038734	0.032551	0.026417	1.03858	0.939265	0.871244	0.107418	0.105593	0.101215	0.550695	0.488355	0.456165	0.895801	0.823059	0.749286
115.8	1.74556	1.58068	1.44233	0.924633	0.871661	0.807448	0.064168	0.054437	0.047374	1.08275	1.0049	0.922008	0.257481	0.240185	0.222408	0.111887	0.099146	0.086417	0.284433	0.25709	0.226332	0.105181	0.098156	0.089349	0.117236	0.099729	0.0862	0.131741	0.119926	0.113045	0.266984	0.243304	0.221966	0.038687	0.032608	0.026705	1.03835	0.939492	0.871093	0.107647	0.105982	0.101064	0.550553	0.488725	0.456077	0.895804	0.823167	0.749523
116	1.74645	1.58123	1.44284	0.924232	0.871619	0.807539	0.064557	0.054468	0.047689	1.08307	1.00491	0.921892	0.25788	0.240062	0.22241	0.111711	0.099563	0.086585	0.284377	0.257183	0.226151	0.105072	0.097945	0.089373	0.117681	0.099627	0.0857	0.131968	0.120096	0.113163	0.267386	0.243607	0.222383	0.038163	0.032405	0.026754	1.03814	0.939925	0.870908	0.107789	0.106457	0.100888	0.550697	0.48909	0.456351	0.895729	0.823224	0.749832
116.2	1.74659	1.58213	1.44337	0.924247	0.871824	0.807367	0.064597	0.054207	0.047789	1.0834	1.00541	0.921805	0.257841	0.240103	0.222003	0.111727	0.099978	0.086513	0.284365	0.257324	0.226481	0.105347	0.097816	0.089681	0.117831	0.099321	0.085765	0.132047	0.120444	0.113241	0.267708	0.2436	0.222748	0.038124	0.03209	0.026587	1.03822	0.940431	0.871119	0.107854	0.106915	0.100795	0.550961	0.48939	0.456192	0.895674	0.823272	0.749754
116.4	1.74746	1.58287	1.44384	0.924288	0.871766	0.807172	0.065036	0.054357	0.047846	1.08369	1.00591	0.922037	0.257907	0.239765	0.221979	0.112074	0.099932	0.086797	0.284886	0.257438	0.226733	0.105012	0.098134	0.089495	0.117915	0.0988	0.085674	0.132273	0.120514	0.113345	0.267529	0.24365	0.222784	0.038236	0.031957	0.0265	1.03806	0.940399	0.871234	0.10766	0.106992	0.100789	0.551217	0.489955	0.45619	0.89521	0.823268	0.749627
116.6	1.74783	1.58389	1.44441	0.924525	0.871803	0.807594	0.065064	0.054115	0.048024	1.08411	1.0063	0.922227	0.257615	0.240341	0.221665	0.112305	0.099857	0.086918	0.284983	0.257549	0.226938	0.105059	0.098417	0.089307	0.118185	0.098386	0.085882	0.132553	0.120867	0.113424	0.267726	0.243749	0.222932	0.038007	0.031698	0.026422	1.03799	0.94019	0.871302	0.107904	0.106994	0.10093	0.550939	0.48973	0.456128	0.895343	0.823283	0.749423
116.8	1.7481	1.58477	1.4454	0.924538	0.871982	0.807829	0.065007	0.054348	0.048267	1.08424	1.00643	0.922343	0.257743	0.2405	0.221384	0.111955	0.099988	0.086937	0.28473	0.258077	0.227187	0.105089	0.098572	0.089205	0.118562	0.097954	0.086003	0.132512	0.120825	0.11318	0.267741	0.243889	0.223057	0.038024	0.031318	0.026378	1.03791	0.939998	0.871323	0.108113	0.107068	0.100631	0.550898	0.489907	0.456531	0.894722	0.823147	0.749819
117	1.74849	1.58556	1.44571	0.924722	0.871929	0.808132	0.065352	0.054661	0.048444	1.08411	1.00641	0.922304	0.257637	0.240843	0.221545	0.112271	0.09989	0.086725	0.284778	0.258296	0.227318	0.105272	0.09867	0.088998	0.118563	0.09753	0.086435	0.132811	0.120826	0.113287	0.267847	0.244206	0.223271	0.038253	0.030814	0.025866	1.0378	0.940365	0.871532	0.108316	0.107061	0.100711	0.550654	0.489941	0.456972	0.894346	0.82333	0.74943
117.2	1.74946	1.58618	1.44608	0.925196	0.872033	0.808281	0.065514	0.054479	0.048211	1.0842	1.00648	0.922288	0.257737	0.241143	0.221549	0.112179	0.099566	0.08679	0.284716	0.258382	0.227277	0.105251	0.098668	0.088996	0.118838	0.097365	0.086831	0.13303	0.120622	0.113387	0.267231	0.244471	0.223537	0.038388	0.03085	0.025826	1.03742	0.940188	0.871503	0.108382	0.107153	0.100521	0.550874	0.490133	0.457111	0.8943	0.823256	0.749646
117.4	1.75033	1.58666	1.44658	0.92488	0.871962	0.808691	0.065724	0.054747	0.04805	1.08432	1.00658	0.922561	0.257797	0.24109	0.221532	0.112192	0.099655	0.086532	0.284675	0.258653	0.226957	0.105589	0.098758	0.088967	0.118979	0.097002	0.086786	0.133077	0.120866	0.11332	0.267102	0.244849	0.223547	0.0387	0.030757	0.025451	1.03729	0.940217	0.871424	0.107879	0.107153	0.10043	0.551002	0.490232	0.456987	0.894611	0.823355	0.749317
117.6	1.75116	1.58721	1.44705	0.924658	0.871805	0.80865	0.065693	0.054796	0.047649	1.08462	1.00667	0.922748	0.257669	0.241106	0.221723	0.112305	0.099867	0.086814	0.284678	0.258636	0.226663	0.105979	0.099025	0.089187	0.11934	0.096681	0.086841	0.133055	0.120699	0.113126	0.267172	0.245439	0.223622	0.039187	0.029925	0.024809	1.03723	0.940019	0.8714	0.107503	0.107328	0.100512	0.551377	0.490311	0.456992	0.894706	0.823509	0.74948
117.8	1.75198	1.58778	1.4475	0.9247	0.87149	0.808558	0.065767	0.054965	0.047707	1.08495	1.00702	0.922871	0.2581	0.241193	0.22205	0.112456	0.099896	0.086927	0.284689	0.258763	0.226702	0.105874	0.099314	0.089672	0.119352	0.096311	0.086833	0.132917	0.120541	0.112956	0.267198	0.245598	0.223661	0.039151	0.02968	0.024311	1.0374	0.939961	0.871541	0.107193	0.107083	0.100409	0.5514	0.490232	0.456858	0.895211	0.823315	0.749761
118	1.75233	1.58829	1.4479	0.924772	0.8717	0.808961	0.065867	0.055263	0.047782	1.08525	1.00728	0.9234	0.258605	0.241079	0.222396	0.112656	0.099707	0.087432	0.284822	0.258658	0.226616	0.106233	0.099178	0.089729	0.119516	0.096197	0.087033	0.133011	0.120243	0.113022	0.267058	0.245584	0.223907	0.03942	0.0296	0.024609	1.03734	0.939741	0.871611	0.107046	0.106701	0.100777	0.55152	0.490338	0.457164	0.895415	0.823426	0.749678
118.2	1.75289	1.58856	1.44837	0.924631	0.871678	0.809073	0.065807	0.055434	0.0474	1.08561	1.00748	0.923718	0.25859	0.241086	0.222836	0.113119	0.099607	0.087896	0.285014	0.258559	0.226568	0.106526	0.099132	0.089824	0.119489	0.095946	0.087069	0.133064	0.120068	0.112777	0.266922	0.245714	0.224051	0.039297	0.029827	0.024493	1.03726	0.939546	0.871766	0.107177	0.106577	0.100892	0.551536	0.490368	0.45747	0.895385	0.823399	0.749859
118.4	1.75363	1.58898	1.44881	0.924553	0.871646	0.809129	0.065889	0.055567	0.047273	1.0858	1.0076	0.924122	0.258497	0.24103	0.223132	0.113331	0.099582	0.087978	0.284982	0.258729	0.226476	0.106774	0.099008	0.090073	0.119588	0.095773	0.087204	0.133085	0.120057	0.112986	0.266776	0.245575	0.223771	0.039218	0.029988	0.024543	1.0373	0.939352	0.871896	0.107456	0.106753	0.101305	0.551742	0.489984	0.457448	0.895534	0.823345	0.74984
118.6	1.75441	1.58937	1.44939	0.92469	0.871868	0.809153	0.065661	0.055873	0.047338	1.08599	1.00779	0.924459	0.258768	0.241464	0.2231	0.113668	0.099485	0.088163	0.28516	0.258671	0.226433	0.106917	0.098982	0.090281	0.119527	0.096023	0.087354	0.133349	0.119634	0.113164	0.266704	0.24538	0.223474	0.039429	0.029946	0.024653	1.03708	0.939139	0.872051	0.107808	0.106936	0.101479	0.551614	0.489819	0.45731	0.8957	0.822989	0.749908
118.8	1.75537	1.58968	1.44978	0.924608	0.872302	0.808915	0.065631	0.05597	0.047295	1.08624	1.00785	0.924712	0.258998	0.241448	0.223311	0.113695	0.099379	0.088265	0.285468	0.258424	0.226529	0.107012	0.099022	0.090634	0.119697	0.096101	0.087408	0.133435	0.119751	0.11334	0.266552	0.245085	0.223122	0.039653	0.029963	0.024567	1.03709	0.93895	0.871969	0.108189	0.106853	0.101511	0.55182	0.489653	0.457478	0.895565	0.822809	0.749868
119	1.75625	1.58984	1.45013	0.924506	0.872405	0.808445	0.065787	0.056158	0.047294	1.08654	1.00802	0.924934	0.259282	0.241269	0.223148	0.113473	0.099298	0.088215	0.285431	0.258323	0.226487	0.106873	0.098918	0.09099	0.119569	0.096277	0.087368	0.133622	0.12002	0.113624	0.266702	0.244906	0.222948	0.039799	0.029738	0.024366	1.03679	0.939146	0.871875	0.108628	0.106817	0.101546	0.551534	0.48955	0.457466	0.895467	0.822613	0.749795
119.2	1.757	1.58994	1.45054	0.924248	0.872331	0.807976	0.065783	0.056424	0.047387	1.08673	1.00827	0.925221	0.259382	0.241406	0.223119	0.113283	0.099176	0.087803	0.285745	0.258017	0.22672	0.106535	0.098988	0.09135	0.119682	0.096269	0.087085	0.133611	0.120243	0.114135	0.266901	0.244651	0.222752	0.039794	0.029935	0.024519	1.03685	0.939287	0.871793	0.109106	0.106884	0.101646	0.55119	0.489321	0.457541	0.895052	0.822284	0.749829
119.4	1.75754	1.59032	1.45048	0.924135	0.872475	0.807573	0.065825	0.056487	0.047496	1.08694	1.00829	0.925568	0.259449	0.241205	0.222968	0.113294	0.09932	0.087415	0.285757	0.257954	0.226878	0.106278	0.098945	0.091512	0.119779	0.096117	0.086819	0.133636	0.120506	0.114364	0.266858	0.244624	0.22245	0.039712	0.03011	0.024524	1.03685	0.939389	0.871692	0.109271	0.107146	0.101757	0.550981	0.489249	0.457462	0.894856	0.822125	0.749819
119.6	1.75795	1.59024	1.45065	0.923796	0.872559	0.80722	0.065826	0.056447	0.047347	1.08716	1.00848	0.925784	0.259564	0.24123	0.223104	0.113237	0.099328	0.086857	0.285855	0.257994	0.227064	0.10598	0.098903	0.091984	0.119928	0.096282	0.086588	0.13372	0.120714	0.114709	0.266857	0.244414	0.222005	0.039494	0.030139	0.024938	1.03698	0.939517	0.871794	0.109255	0.107503	0.101699	0.550883	0.489018	0.457671	0.894621	0.821994	0.749695
119.8	1.75837	1.59041	1.45075	0.923593	0.872307	0.806647	0.065802	0.05651	0.047628	1.08696	1.00853	0.925511	0.259616	0.241334	0.222993	0.112927	0.099643	0.086811	0.285774	0.258004	0.227117	0.105381	0.098802	0.092208	0.120118	0.096422	0.086287	0.133783	0.121079	0.11505	0.266906	0.244533	0.221521	0.039248	0.030109	0.024907	1.03707	0.939771	0.871758	0.109261	0.108183	0.101626	0.550869	0.488844	0.457426	0.89432	0.821901	0.749405
120	1.75893	1.59064	1.45101	0.923661	0.872313	0.806313	0.065987	0.05668	0.047734	1.08735	1.00837	0.925589	0.25958	0.241274	0.222711	0.112812	0.100077	0.086281	0.285751	0.257945	0.227338	0.10509	0.098804	0.092354	0.120282	0.096346	0.086161	0.133751	0.121243	0.115446	0.26708	0.244323	0.221255	0.038956	0.029918	0.024968	1.03704	0.939863	0.871859	0.109319	0.108699	0.101507	0.550991	0.488597	0.457432	0.894047	0.821918	0.749126

## Sheet: Amphibian AUC
T wagleri		M olmec		C horridus		M occiduus		C godmani		P dunni		C tzotzilorum		P nasutum		C petlalcalensis		P ophryomegas		C wilsoni		P volcanicum		M mexicanus		P yucatanicum		M nummifer		A picadoi
Mean	SD	Mean	SD	Mean	SD	Mean	SD	Mean	SD	Mean	SD	Mean	SD	Mean	SD	Mean	SD	Mean	SD	Mean	SD	Mean	SD	Mean	SD	Mean	SD	Mean	SD	Mean	SD
136.3	0.3451	97	0.2139	4.502	0.02184	103.5	0.2544	23.9	0.0575	9.984	0.03831	25.17	0.08272	8.644	0.02045	10.06	0.04455	10.29	0.02349	25.22	0.07361	3.377	0.02207	108.3	0.306	10.54	0.01537	56.7	0.1767	93.07	0.2565

## Sheet: Bird
Time	T wag			M olmec			C horridus			M occiduus			C godmani			P dunni			C tzotzilorum			P nasutum			C petlalcalensis			P ophryomegas			C wilsoni			P volcanicum			M mexicanus			P yucatanicum			M nummifer			A picadoi
0.2	0.002704	0.001661	0.000942	0.007687	0.005203	0.004733	0.003821	0.003273	0.002857	0.00421	0.004151	0.002711	0.002144	0.002037	0.001375	0.005046	0.002849	0.003397	0.001993	0.002639	0.000308	0.002429	0.002054	0.000887	0.004349	0.003661	0.001103	0.000282	0.001315	0.000229	0.003491	0.001373	0.001151	0.002384	0.002192	0.00058	0.001516	-5.1e-06	0.000577	0.006278	0.002758	-0.00086	0.00506	0.002897	0.001339	0.009453	0.005933	0.004387
0.4	0.012563	0.010744	0.009521	0.020747	0.018476	0.018256	0.004073	0.004068	0.003951	0.031932	0.029815	0.02757	0.009607	0.009429	0.007908	0.00813	0.005772	0.006242	0.009705	0.009574	0.007153	0.004373	0.003689	0.002709	0.006229	0.005205	0.003058	0.000985	0.001927	0.001268	0.012363	0.010174	0.010207	0.003887	0.003439	0.002361	0.020839	0.01955	0.018756	0.008968	0.005097	0.0021	0.034903	0.029406	0.024073	0.025994	0.022225	0.02006
0.6	0.023389	0.021183	0.018929	0.03621	0.034049	0.03419	0.00448	0.004644	0.005091	0.06397	0.059577	0.056631	0.018327	0.017948	0.015466	0.011477	0.008875	0.009913	0.018212	0.01722	0.014488	0.006329	0.005632	0.004889	0.007778	0.007161	0.005401	0.00215	0.003166	0.00226	0.022722	0.019873	0.020637	0.005508	0.005298	0.004128	0.043647	0.042356	0.039975	0.012026	0.007839	0.005423	0.06907	0.060154	0.0501	0.045608	0.041196	0.038393
0.8	0.03557	0.032922	0.029623	0.054024	0.052301	0.052219	0.005232	0.00519	0.006469	0.099966	0.093188	0.089355	0.027749	0.027423	0.024004	0.01512	0.012602	0.013703	0.027267	0.025683	0.022727	0.008535	0.007925	0.006976	0.009605	0.0093	0.008156	0.002716	0.004499	0.003519	0.034174	0.030669	0.031937	0.00764	0.007262	0.006234	0.069555	0.068189	0.064137	0.015466	0.01073	0.008566	0.1068	0.094578	0.079194	0.067372	0.062611	0.05954
1	0.048657	0.045373	0.041209	0.073655	0.071835	0.072245	0.005799	0.005722	0.007508	0.13944	0.130172	0.124999	0.038107	0.037611	0.032999	0.019306	0.016413	0.018131	0.036891	0.034535	0.031089	0.010571	0.009672	0.009005	0.011967	0.011767	0.010987	0.003491	0.005909	0.004771	0.046651	0.04227	0.044014	0.009971	0.00923	0.008836	0.098468	0.096763	0.091293	0.019161	0.014046	0.012161	0.147571	0.131581	0.11078	0.091462	0.086233	0.082947
1.2	0.062371	0.058493	0.053436	0.094879	0.093382	0.094065	0.00607	0.006675	0.008521	0.18143	0.169442	0.163153	0.048996	0.048157	0.042848	0.023928	0.020662	0.022728	0.046818	0.043743	0.039795	0.01285	0.011799	0.011366	0.014131	0.014501	0.013837	0.004795	0.007391	0.005963	0.059991	0.054878	0.056639	0.012291	0.011181	0.011102	0.129253	0.127805	0.120343	0.02295	0.017855	0.015611	0.190538	0.170553	0.14401	0.117515	0.111968	0.108278
1.4	0.076761	0.072085	0.066068	0.117431	0.115906	0.116875	0.006533	0.007473	0.0096	0.225243	0.210542	0.202401	0.060334	0.058642	0.053255	0.028643	0.0249	0.027225	0.056947	0.053098	0.048596	0.015051	0.013882	0.013342	0.016907	0.016678	0.016817	0.005954	0.009099	0.0074	0.073441	0.067436	0.069666	0.014517	0.013121	0.01348	0.162114	0.160134	0.150957	0.026949	0.021255	0.019351	0.234374	0.210386	0.17845	0.145074	0.139403	0.135008
1.6	0.09123	0.085796	0.078811	0.141025	0.139295	0.140805	0.007188	0.008207	0.010497	0.269606	0.252478	0.242492	0.071423	0.069376	0.063199	0.033867	0.029348	0.031608	0.066973	0.062376	0.057367	0.016972	0.01597	0.015114	0.019532	0.019192	0.019567	0.007058	0.010402	0.008629	0.086896	0.080612	0.082409	0.016389	0.015148	0.015664	0.196052	0.193727	0.182472	0.030811	0.024774	0.023199	0.278047	0.250441	0.213092	0.173384	0.167582	0.162372
1.8	0.105	0.099359	0.091389	0.164582	0.163056	0.165014	0.007455	0.008625	0.011031	0.313034	0.293783	0.281935	0.08258	0.079702	0.073121	0.038617	0.033526	0.035958	0.076536	0.071347	0.065682	0.018656	0.017864	0.016964	0.022448	0.021671	0.022225	0.008247	0.012012	0.009675	0.100162	0.093093	0.094535	0.018352	0.016994	0.017888	0.229943	0.227479	0.214026	0.034705	0.028165	0.026702	0.320088	0.289149	0.246492	0.201953	0.195769	0.189882
2	0.118158	0.111976	0.103165	0.188269	0.186547	0.188526	0.007878	0.009053	0.011584	0.354947	0.333402	0.31944	0.092869	0.089046	0.082191	0.043275	0.037566	0.040208	0.085148	0.079344	0.073277	0.019972	0.019715	0.018781	0.024984	0.023766	0.024582	0.009082	0.013194	0.010461	0.112995	0.104971	0.106105	0.020253	0.018603	0.020062	0.263036	0.260238	0.24489	0.038195	0.031419	0.030377	0.358929	0.325399	0.278018	0.230178	0.223654	0.216817
2.2	0.129976	0.123542	0.114265	0.211063	0.208791	0.210715	0.008093	0.009746	0.01192	0.392796	0.370123	0.3537	0.102076	0.09761	0.090521	0.047644	0.041329	0.04405	0.092623	0.086449	0.079632	0.021275	0.021151	0.02017	0.027603	0.025783	0.026481	0.010041	0.014378	0.011286	0.124118	0.115852	0.116467	0.021539	0.019989	0.021578	0.294688	0.290996	0.273884	0.040875	0.034293	0.033349	0.393752	0.357899	0.306382	0.256585	0.249625	0.242589
2.4	0.140279	0.133181	0.123978	0.231871	0.229776	0.23094	0.008549	0.009948	0.011516	0.426176	0.402169	0.383603	0.109737	0.104361	0.097408	0.051587	0.044341	0.047267	0.098563	0.092146	0.084736	0.022139	0.022158	0.02136	0.030113	0.02731	0.028078	0.010805	0.015243	0.011948	0.133702	0.124751	0.124936	0.022859	0.02134	0.023084	0.32322	0.318729	0.300256	0.043514	0.036188	0.035749	0.422495	0.384871	0.330427	0.280612	0.273576	0.26589
2.6	0.150876	0.143138	0.133476	0.252249	0.250397	0.251278	0.008766	0.010298	0.012076	0.457932	0.432509	0.412099	0.117166	0.110891	0.103912	0.054687	0.047512	0.050686	0.104456	0.097406	0.089385	0.023021	0.023118	0.022437	0.032229	0.028886	0.029865	0.011505	0.016171	0.012412	0.143202	0.133284	0.132909	0.023681	0.022801	0.024142	0.350974	0.345966	0.326366	0.045783	0.038084	0.037797	0.449259	0.409626	0.353041	0.304721	0.296741	0.288702
2.8	0.160811	0.153105	0.143037	0.272714	0.270857	0.271295	0.008817	0.010682	0.012718	0.487953	0.460817	0.439476	0.124111	0.117304	0.109873	0.057914	0.04995	0.053077	0.11025	0.102184	0.093995	0.023985	0.024174	0.023549	0.033976	0.030833	0.03185	0.012022	0.0169	0.013295	0.151975	0.141505	0.140174	0.024902	0.023197	0.024897	0.378388	0.372547	0.351713	0.048129	0.039766	0.039849	0.474049	0.432564	0.373858	0.328011	0.319642	0.310654
3	0.170928	0.162641	0.152011	0.293316	0.290614	0.290899	0.009182	0.010917	0.0131	0.516834	0.487943	0.46488	0.130478	0.12333	0.115631	0.061097	0.05265	0.055642	0.115641	0.106949	0.098481	0.025213	0.024934	0.024881	0.035686	0.032604	0.033442	0.01263	0.017609	0.014095	0.160415	0.149422	0.147337	0.025642	0.024248	0.025683	0.405042	0.398369	0.376501	0.050303	0.041332	0.041944	0.496801	0.453708	0.393705	0.350718	0.341824	0.332363
3.2	0.181075	0.172284	0.161225	0.313484	0.309989	0.309872	0.009302	0.011204	0.013798	0.544059	0.513575	0.488183	0.136908	0.128429	0.120951	0.064155	0.055228	0.058047	0.120882	0.111535	0.102808	0.026214	0.025665	0.02607	0.03755	0.034436	0.034665	0.013601	0.017724	0.014942	0.167987	0.156675	0.153817	0.026329	0.025287	0.026162	0.431048	0.423919	0.400466	0.052515	0.043113	0.043881	0.517774	0.473143	0.411896	0.373162	0.363837	0.353582
3.4	0.19113	0.181423	0.170033	0.333728	0.329037	0.328304	0.009461	0.011327	0.013986	0.569764	0.537918	0.509954	0.142627	0.133458	0.125825	0.066853	0.057342	0.060382	0.125486	0.115842	0.107011	0.02683	0.026245	0.027257	0.039229	0.035668	0.036186	0.014262	0.018308	0.015415	0.175504	0.162934	0.160214	0.027206	0.025767	0.026817	0.456559	0.448699	0.423881	0.055177	0.044978	0.045493	0.537051	0.49085	0.429214	0.394963	0.384935	0.373985
3.6	0.200531	0.190147	0.178259	0.353547	0.348203	0.346882	0.010226	0.011679	0.014234	0.59356	0.560941	0.530792	0.148181	0.137946	0.130883	0.069523	0.059649	0.062293	0.130069	0.120089	0.110841	0.027565	0.026788	0.027985	0.040674	0.036715	0.037761	0.015	0.018787	0.016513	0.182479	0.169168	0.165461	0.028363	0.026825	0.027463	0.481306	0.472951	0.447085	0.057133	0.046659	0.046884	0.555044	0.507378	0.445388	0.41608	0.405374	0.393605
3.8	0.210202	0.199398	0.186739	0.373237	0.367223	0.365126	0.010598	0.01208	0.014248	0.616858	0.582439	0.550469	0.153756	0.142028	0.135379	0.07177	0.061654	0.064267	0.134482	0.123925	0.114658	0.028607	0.027433	0.028585	0.042582	0.038307	0.03911	0.01605	0.019207	0.017283	0.188339	0.174748	0.170704	0.029287	0.02724	0.02826	0.505591	0.496135	0.469217	0.05871	0.048026	0.048061	0.571173	0.522603	0.460485	0.4368	0.425097	0.412588
4	0.219439	0.208609	0.195104	0.392896	0.3858	0.382942	0.010659	0.012313	0.01424	0.638473	0.602306	0.569281	0.158524	0.145785	0.139751	0.073951	0.063454	0.066249	0.138273	0.127863	0.118251	0.029443	0.028147	0.029099	0.044063	0.039683	0.040268	0.01735	0.019505	0.017809	0.19454	0.180574	0.176022	0.0299	0.02737	0.029069	0.528838	0.519092	0.49084	0.060496	0.049553	0.049287	0.586756	0.536599	0.473962	0.457064	0.44443	0.431045
4.2	0.228783	0.217049	0.203233	0.412157	0.404368	0.400342	0.011121	0.012529	0.014379	0.65871	0.621193	0.586842	0.163475	0.150106	0.144133	0.076216	0.065477	0.067883	0.142179	0.131382	0.121478	0.030275	0.028647	0.029832	0.045926	0.040994	0.041724	0.018393	0.019999	0.018645	0.199939	0.185623	0.180323	0.030349	0.028004	0.029237	0.551828	0.540802	0.511594	0.061962	0.051291	0.05109	0.600831	0.550042	0.486385	0.476599	0.463339	0.449201
4.4	0.237704	0.22559	0.211555	0.430904	0.422272	0.417583	0.011585	0.013073	0.014758	0.677857	0.639152	0.603118	0.168424	0.154204	0.14838	0.077745	0.067402	0.069662	0.146225	0.134918	0.124833	0.031211	0.029156	0.030533	0.047314	0.042522	0.042741	0.019039	0.020379	0.019245	0.205034	0.19062	0.184382	0.030788	0.028231	0.030074	0.574166	0.561943	0.532026	0.063773	0.053109	0.05264	0.613939	0.561799	0.497939	0.495921	0.481971	0.466817
4.6	0.246611	0.233939	0.219576	0.449517	0.439945	0.434479	0.012221	0.013067	0.014994	0.696125	0.655793	0.618712	0.172992	0.157969	0.15214	0.079569	0.069257	0.071461	0.149569	0.137899	0.127627	0.031989	0.029999	0.031294	0.048017	0.043907	0.044133	0.019964	0.021286	0.019898	0.210147	0.194922	0.188307	0.03083	0.029269	0.030457	0.595832	0.582318	0.551619	0.065515	0.054969	0.053846	0.62586	0.572798	0.508785	0.51451	0.499789	0.483936
4.8	0.255182	0.242168	0.227551	0.467699	0.457934	0.450837	0.012841	0.013334	0.015131	0.713412	0.671744	0.63371	0.176861	0.16178	0.155809	0.081015	0.071015	0.072631	0.152771	0.140948	0.130409	0.032746	0.030647	0.03159	0.049242	0.045448	0.04559	0.02018	0.02205	0.020599	0.214932	0.198843	0.191536	0.031408	0.029807	0.031378	0.617019	0.601934	0.570874	0.067056	0.056863	0.054533	0.636441	0.583048	0.518959	0.532452	0.516918	0.50081
5	0.263798	0.250046	0.235364	0.485691	0.474733	0.467266	0.012918	0.013819	0.015363	0.72993	0.687193	0.647908	0.181139	0.16554	0.159291	0.082798	0.072229	0.07414	0.1561	0.14386	0.132956	0.033359	0.030824	0.03185	0.05088	0.046838	0.046512	0.021019	0.022609	0.02115	0.219258	0.203157	0.194965	0.031754	0.030324	0.032196	0.637839	0.621259	0.589871	0.068314	0.05886	0.056059	0.64677	0.591917	0.528571	0.550429	0.533984	0.517328
5.2	0.272102	0.258087	0.243012	0.503493	0.491986	0.483358	0.012764	0.014816	0.015488	0.745201	0.701172	0.661492	0.185196	0.169002	0.163024	0.084258	0.0739	0.075001	0.159069	0.146819	0.135407	0.034079	0.031544	0.032237	0.051936	0.048008	0.047624	0.021963	0.023307	0.021777	0.223402	0.207082	0.198351	0.032234	0.030734	0.032087	0.658082	0.640418	0.608361	0.069699	0.060994	0.057113	0.656031	0.600403	0.53741	0.568055	0.550753	0.533025
5.4	0.2804	0.265995	0.250837	0.520643	0.508177	0.498979	0.013276	0.015167	0.015501	0.759557	0.714665	0.673987	0.188973	0.17241	0.166467	0.085718	0.075019	0.075775	0.162249	0.149615	0.138012	0.034553	0.032215	0.032203	0.053252	0.048935	0.048897	0.022283	0.024193	0.022645	0.227214	0.210882	0.201476	0.03251	0.030892	0.032558	0.678086	0.658833	0.626234	0.070807	0.062358	0.058127	0.664768	0.608116	0.546048	0.585007	0.567463	0.548308
5.6	0.288506	0.273859	0.258231	0.537787	0.524563	0.514492	0.013671	0.015527	0.015995	0.773078	0.727284	0.686111	0.192885	0.175967	0.169224	0.08729	0.076648	0.076772	0.165148	0.152285	0.140599	0.034871	0.032849	0.032436	0.054204	0.049932	0.049939	0.022721	0.024565	0.023222	0.23098	0.214537	0.204159	0.032571	0.031367	0.032753	0.696957	0.677235	0.643301	0.07197	0.063881	0.059145	0.672742	0.615465	0.554108	0.60162	0.583013	0.563021
5.8	0.296182	0.281471	0.265145	0.554693	0.540668	0.529241	0.013679	0.01587	0.016336	0.785937	0.739163	0.697318	0.196731	0.179177	0.171997	0.088743	0.077806	0.078176	0.167935	0.154857	0.142946	0.035232	0.033569	0.032659	0.055302	0.050954	0.050952	0.023528	0.025441	0.023587	0.234795	0.217486	0.206825	0.033061	0.03127	0.03325	0.715185	0.694457	0.659925	0.073178	0.065409	0.059766	0.680088	0.622075	0.561401	0.618042	0.598144	0.577284
6	0.304051	0.289042	0.272474	0.571006	0.556038	0.543819	0.014068	0.016417	0.017039	0.798121	0.750723	0.707873	0.199888	0.182283	0.174504	0.090216	0.079289	0.079262	0.170624	0.157156	0.145172	0.035654	0.034224	0.033081	0.056445	0.051877	0.051748	0.023619	0.02572	0.02396	0.238586	0.220581	0.209651	0.033141	0.031625	0.033551	0.733077	0.711148	0.676101	0.073982	0.066861	0.060976	0.687066	0.628187	0.568307	0.633884	0.613364	0.590887
6.2	0.311825	0.296376	0.279921	0.587128	0.57159	0.558325	0.014274	0.017091	0.01762	0.809592	0.761984	0.717763	0.20281	0.185411	0.17701	0.091553	0.080681	0.08045	0.173416	0.159473	0.147349	0.036293	0.034822	0.033262	0.057648	0.052901	0.052602	0.023786	0.026421	0.024366	0.241442	0.223586	0.212194	0.033478	0.031605	0.033574	0.750552	0.72707	0.691508	0.074679	0.067616	0.061826	0.694256	0.633968	0.574901	0.64886	0.627631	0.604491
6.4	0.319721	0.303841	0.287031	0.602581	0.586786	0.572556	0.014755	0.017051	0.018283	0.820819	0.772301	0.727571	0.205612	0.188174	0.179579	0.092749	0.081755	0.081667	0.175993	0.161518	0.149537	0.036618	0.035589	0.033717	0.058476	0.053873	0.053563	0.024064	0.026929	0.02492	0.2445	0.226225	0.214444	0.033935	0.031959	0.033754	0.767096	0.74242	0.706755	0.07616	0.068255	0.062946	0.700723	0.639491	0.581025	0.663852	0.641695	0.617355
6.6	0.327685	0.311449	0.293766	0.617878	0.601458	0.58678	0.014856	0.017548	0.019261	0.831094	0.782415	0.737314	0.208681	0.190998	0.182055	0.0938	0.08297	0.082807	0.17876	0.163803	0.151528	0.037091	0.036015	0.034035	0.059177	0.05515	0.054174	0.024516	0.027689	0.025161	0.247432	0.228798	0.21662	0.034024	0.032317	0.033494	0.783681	0.757653	0.721489	0.077007	0.069291	0.063812	0.706669	0.64444	0.586913	0.678376	0.655059	0.629958
6.8	0.335513	0.318963	0.300676	0.633026	0.615929	0.60066	0.015155	0.017825	0.019515	0.841534	0.791898	0.746839	0.211568	0.193862	0.184654	0.095024	0.083761	0.083732	0.181438	0.165926	0.153478	0.037777	0.036553	0.034758	0.060293	0.056574	0.054883	0.024847	0.028156	0.025961	0.250284	0.230955	0.218986	0.034396	0.031857	0.033608	0.799713	0.772428	0.735362	0.077854	0.070012	0.065028	0.712746	0.649422	0.59253	0.692485	0.668467	0.642121
7	0.343533	0.326767	0.307888	0.648234	0.62961	0.613656	0.015536	0.018304	0.020072	0.85141	0.800721	0.755322	0.21412	0.196694	0.187265	0.095986	0.085267	0.084993	0.183833	0.168208	0.155652	0.038086	0.036722	0.035643	0.061647	0.057511	0.055339	0.025769	0.029023	0.026484	0.253238	0.2338	0.220733	0.034985	0.032659	0.033502	0.814982	0.786969	0.749104	0.078846	0.070722	0.065987	0.718304	0.653789	0.598094	0.706344	0.681294	0.654075
7.2	0.350952	0.33424	0.314818	0.662786	0.643221	0.626544	0.015999	0.018857	0.020731	0.86047	0.809707	0.763232	0.216829	0.198908	0.18944	0.097322	0.085941	0.086161	0.186182	0.170357	0.157409	0.038315	0.036976	0.036008	0.063014	0.058291	0.056107	0.026701	0.02966	0.026329	0.25569	0.235654	0.22246	0.035213	0.032837	0.033845	0.830209	0.801015	0.76244	0.079863	0.071844	0.066571	0.72343	0.658064	0.603189	0.720098	0.693899	0.665115
7.4	0.358407	0.341169	0.321098	0.677374	0.656515	0.639254	0.016521	0.019063	0.020906	0.869382	0.81811	0.770757	0.218894	0.201028	0.191652	0.097886	0.087014	0.087256	0.188394	0.172278	0.159399	0.038644	0.037447	0.036398	0.064221	0.058687	0.056847	0.02745	0.030165	0.026811	0.258176	0.237393	0.22431	0.035584	0.032943	0.033923	0.844911	0.81472	0.775557	0.080654	0.072996	0.066797	0.728492	0.66211	0.608046	0.733288	0.705769	0.67589
7.6	0.365941	0.348348	0.327805	0.691507	0.669862	0.652098	0.01726	0.019245	0.021166	0.877873	0.825987	0.778318	0.221245	0.202903	0.194182	0.099165	0.087886	0.088019	0.190589	0.174191	0.161206	0.039325	0.037585	0.036568	0.065512	0.059662	0.057545	0.028414	0.030592	0.02735	0.260123	0.239574	0.226008	0.035946	0.033543	0.034209	0.859166	0.827762	0.787875	0.081245	0.073316	0.067176	0.733308	0.666203	0.61248	0.745714	0.717645	0.68599
7.8	0.373576	0.355825	0.334796	0.705295	0.682705	0.664287	0.017302	0.019043	0.021305	0.886038	0.833386	0.785555	0.223605	0.204822	0.196104	0.100588	0.08879	0.08936	0.192284	0.175941	0.163076	0.04006	0.037941	0.036775	0.066949	0.060688	0.057787	0.029659	0.031324	0.027292	0.261925	0.241346	0.227812	0.036508	0.033611	0.034814	0.872827	0.84037	0.799837	0.082056	0.074018	0.067702	0.73741	0.670072	0.616666	0.757877	0.729047	0.696346
8	0.380669	0.362937	0.341794	0.719001	0.695294	0.675987	0.017699	0.019457	0.021808	0.893722	0.840497	0.792756	0.225889	0.206562	0.198368	0.101762	0.089916	0.090601	0.193929	0.177869	0.164689	0.040561	0.038401	0.037274	0.068052	0.06109	0.058167	0.030521	0.032032	0.027773	0.263867	0.243677	0.229354	0.036731	0.033818	0.035318	0.885916	0.853069	0.811164	0.083068	0.074552	0.068571	0.741942	0.674051	0.620471	0.769555	0.740079	0.706335
8.2	0.388061	0.369809	0.34872	0.73258	0.707704	0.687465	0.018081	0.01927	0.022127	0.901385	0.847503	0.799299	0.228353	0.208826	0.20056	0.103127	0.090869	0.091295	0.195981	0.17942	0.166431	0.041152	0.038635	0.037853	0.068863	0.061885	0.058813	0.031118	0.032635	0.028354	0.265517	0.244855	0.230597	0.036739	0.034211	0.03555	0.898973	0.865085	0.822409	0.08415	0.075215	0.069475	0.745757	0.677824	0.624277	0.781133	0.751228	0.716246
8.4	0.395151	0.376778	0.355943	0.745569	0.720111	0.698849	0.018225	0.019321	0.022377	0.908646	0.854531	0.805601	0.231034	0.210786	0.202808	0.103877	0.091949	0.092277	0.197722	0.18077	0.167748	0.041899	0.038962	0.038371	0.069922	0.062903	0.059032	0.031887	0.032639	0.028996	0.267358	0.246587	0.231934	0.036651	0.035167	0.036112	0.911994	0.876485	0.833486	0.085315	0.075984	0.07028	0.749749	0.681254	0.627751	0.792527	0.761694	0.725904
8.6	0.402603	0.383421	0.362741	0.758674	0.732535	0.709796	0.018413	0.019456	0.022298	0.916089	0.861107	0.811894	0.233224	0.21247	0.20414	0.105021	0.092804	0.092781	0.199503	0.182345	0.169263	0.042417	0.039536	0.038802	0.07089	0.063686	0.060158	0.032763	0.033386	0.02976	0.269359	0.248424	0.233332	0.036623	0.03608	0.036355	0.924368	0.887655	0.843933	0.086074	0.076752	0.070674	0.753177	0.684362	0.631232	0.803384	0.771699	0.734854
8.8	0.409567	0.39039	0.368941	0.771459	0.744815	0.720513	0.018271	0.019939	0.022193	0.922933	0.86746	0.818178	0.234864	0.21454	0.206026	0.105509	0.093276	0.093075	0.201374	0.183862	0.17052	0.042828	0.040077	0.039086	0.071922	0.064833	0.060846	0.033123	0.033815	0.030553	0.271198	0.249878	0.234597	0.036883	0.036281	0.036599	0.936627	0.898348	0.854352	0.086903	0.077756	0.070978	0.756771	0.687799	0.634656	0.814447	0.781586	0.743507
9	0.417036	0.397144	0.375653	0.784828	0.756208	0.73132	0.018191	0.020598	0.022642	0.929313	0.874109	0.824005	0.236908	0.216442	0.207577	0.106382	0.093956	0.093318	0.203055	0.185384	0.171965	0.043194	0.040535	0.039448	0.073005	0.065225	0.061466	0.033934	0.034232	0.031178	0.272417	0.251699	0.23597	0.037428	0.036827	0.036679	0.94844	0.908754	0.864833	0.087626	0.078621	0.071538	0.760447	0.690574	0.637525	0.825023	0.790819	0.752418
9.2	0.424117	0.404034	0.382509	0.797295	0.767721	0.741681	0.018304	0.021009	0.022539	0.935201	0.879773	0.829486	0.238543	0.218023	0.208941	0.106912	0.094863	0.093405	0.204461	0.187018	0.172941	0.043534	0.041213	0.039682	0.073801	0.06588	0.06267	0.034396	0.034721	0.032129	0.273918	0.252967	0.237104	0.03798	0.036907	0.036716	0.959621	0.919021	0.875107	0.088398	0.079516	0.071455	0.763428	0.693469	0.640373	0.835205	0.799736	0.760309
9.4	0.431351	0.410775	0.389317	0.809284	0.778922	0.751433	0.018813	0.020714	0.022663	0.941402	0.885313	0.83496	0.240539	0.219768	0.210478	0.107442	0.095629	0.093837	0.206192	0.188426	0.17427	0.043924	0.041783	0.040147	0.07423	0.066706	0.06369	0.034722	0.035271	0.033253	0.275205	0.254671	0.238158	0.038065	0.037067	0.036878	0.970544	0.929163	0.884344	0.088945	0.080079	0.071489	0.766789	0.695955	0.643292	0.84485	0.808869	0.768169
9.6	0.438269	0.417505	0.395808	0.821452	0.790314	0.761109	0.019079	0.020857	0.023411	0.947773	0.891022	0.840225	0.242674	0.221452	0.211746	0.10843	0.096455	0.093995	0.207661	0.189983	0.17531	0.04436	0.042469	0.040332	0.074807	0.067355	0.064501	0.03524	0.035518	0.033819	0.276734	0.255373	0.239037	0.038153	0.037325	0.036857	0.981264	0.938904	0.893386	0.089722	0.080838	0.071959	0.769475	0.698461	0.645972	0.854267	0.81707	0.775675
9.8	0.445217	0.424166	0.402211	0.833448	0.801349	0.770915	0.019498	0.020916	0.02358	0.953791	0.896256	0.844969	0.243952	0.223136	0.212921	0.109216	0.097028	0.094441	0.209351	0.191138	0.17653	0.044853	0.042865	0.040563	0.075467	0.068122	0.065417	0.035917	0.035907	0.034635	0.278437	0.256578	0.240042	0.038255	0.037229	0.037171	0.991467	0.948182	0.902615	0.09036	0.081685	0.072264	0.772319	0.700905	0.648377	0.863532	0.825292	0.782845
10	0.452212	0.430893	0.409296	0.844855	0.811991	0.780833	0.019871	0.020625	0.02416	0.959465	0.901543	0.849523	0.245665	0.224915	0.214108	0.109281	0.097831	0.094461	0.21098	0.192388	0.177714	0.045072	0.043245	0.040865	0.076165	0.069056	0.066266	0.036173	0.036089	0.035337	0.279575	0.257625	0.240736	0.038347	0.037566	0.037235	1.00149	0.957488	0.911472	0.091104	0.081962	0.073372	0.775157	0.703074	0.650625	0.872362	0.833694	0.789965
10.2	0.459163	0.43757	0.415775	0.856205	0.822626	0.790332	0.0203	0.020747	0.024221	0.96537	0.907127	0.854098	0.247168	0.226623	0.215127	0.110001	0.098107	0.095123	0.212597	0.193593	0.178766	0.045354	0.043958	0.04138	0.076526	0.0695	0.067329	0.036532	0.036518	0.035323	0.280461	0.258862	0.241749	0.038826	0.037256	0.037388	1.01121	0.966521	0.919942	0.091697	0.082327	0.07442	0.777733	0.705176	0.653016	0.880936	0.841127	0.796837
10.4	0.465947	0.444335	0.422351	0.867229	0.832359	0.799307	0.020628	0.020537	0.024525	0.970168	0.912573	0.859022	0.248706	0.228052	0.216542	0.110621	0.098489	0.095381	0.214338	0.195014	0.179992	0.045409	0.044401	0.041813	0.077013	0.070564	0.067915	0.037305	0.03695	0.035642	0.281196	0.25978	0.242454	0.039242	0.037497	0.03734	1.02048	0.975179	0.928413	0.092377	0.083346	0.075476	0.780548	0.707261	0.655306	0.889165	0.848252	0.803318
10.6	0.473002	0.450733	0.428589	0.877803	0.842193	0.808259	0.020818	0.020775	0.024805	0.975417	0.917966	0.863673	0.250398	0.229644	0.217517	0.111048	0.098918	0.095829	0.216199	0.196641	0.181024	0.046035	0.044392	0.042156	0.078013	0.071384	0.0681	0.038016	0.03754	0.035765	0.28249	0.260398	0.243331	0.039694	0.037403	0.037439	1.02982	0.983468	0.936382	0.092911	0.083956	0.075868	0.782941	0.70924	0.657407	0.897198	0.855614	0.809758
10.8	0.479912	0.457456	0.435186	0.888191	0.851838	0.817132	0.02133	0.021008	0.024998	0.980743	0.922858	0.868298	0.251988	0.231171	0.219081	0.111462	0.099574	0.096285	0.217841	0.198089	0.182122	0.046288	0.044992	0.042496	0.079021	0.071768	0.068612	0.038681	0.038587	0.036189	0.283728	0.261243	0.24443	0.040274	0.037437	0.037698	1.03879	0.991628	0.944155	0.093656	0.084515	0.076757	0.785403	0.711287	0.659244	0.905233	0.862617	0.815799
11	0.486786	0.46435	0.441441	0.898325	0.860866	0.825476	0.02196	0.021682	0.025574	0.985961	0.927571	0.87284	0.253092	0.232543	0.220347	0.111935	0.100364	0.096917	0.2196	0.199405	0.183131	0.046674	0.044946	0.042787	0.079654	0.072247	0.069216	0.039256	0.03945	0.035917	0.284751	0.262625	0.244705	0.040705	0.038187	0.037835	1.04762	0.999666	0.951675	0.094056	0.085236	0.076952	0.787632	0.712568	0.661332	0.912732	0.86945	0.821749
11.2	0.493385	0.470638	0.447553	0.908213	0.869557	0.833608	0.022564	0.022276	0.025839	0.990993	0.932387	0.877527	0.254303	0.233289	0.221154	0.112695	0.100712	0.097797	0.221173	0.200963	0.184147	0.046973	0.045025	0.043046	0.080687	0.072485	0.069957	0.040059	0.03963	0.036232	0.285649	0.263343	0.24574	0.040506	0.037934	0.038497	1.05624	1.00663	0.958554	0.094724	0.085774	0.077525	0.789415	0.714358	0.663595	0.919894	0.875776	0.82758
11.4	0.499974	0.47694	0.453898	0.918156	0.87799	0.841684	0.023082	0.022394	0.026051	0.995928	0.936525	0.88206	0.255746	0.234174	0.222197	0.113105	0.10144	0.098561	0.222413	0.202116	0.185418	0.04733	0.045481	0.043337	0.081283	0.073072	0.069952	0.04073	0.040203	0.036977	0.286746	0.263647	0.246954	0.040599	0.038508	0.038173	1.06435	1.01411	0.965644	0.09481	0.086171	0.078086	0.791497	0.716227	0.665837	0.927014	0.88185	0.833433
11.6	0.506787	0.483298	0.460413	0.927382	0.886449	0.849459	0.023534	0.022779	0.026165	1.00085	0.940762	0.886607	0.256844	0.235408	0.22329	0.114085	0.102113	0.099055	0.223724	0.203177	0.186714	0.047706	0.045568	0.043601	0.081766	0.073369	0.070102	0.041782	0.040889	0.037024	0.287943	0.265142	0.247716	0.040723	0.038511	0.038627	1.07235	1.02135	0.972219	0.095638	0.086161	0.078692	0.793214	0.718057	0.667794	0.933615	0.888262	0.838827
11.8	0.51326	0.489803	0.466529	0.936531	0.894809	0.856726	0.023628	0.022831	0.026013	1.00549	0.944705	0.890903	0.258677	0.236565	0.224296	0.1152	0.102967	0.099671	0.224838	0.204511	0.187853	0.048006	0.046204	0.044081	0.082545	0.073911	0.070175	0.042449	0.041665	0.03745	0.289009	0.265855	0.248472	0.041116	0.03869	0.038812	1.08008	1.02895	0.978947	0.096119	0.086291	0.078979	0.794676	0.719544	0.669638	0.940476	0.894176	0.844545
12	0.519491	0.496106	0.472762	0.9458	0.902994	0.864056	0.023709	0.023245	0.026168	1.00997	0.949074	0.894889	0.260337	0.237759	0.225424	0.11587	0.103752	0.100652	0.226139	0.205705	0.189161	0.048369	0.046234	0.044289	0.083333	0.074233	0.070195	0.042994	0.042234	0.037845	0.289896	0.266911	0.249742	0.041312	0.038496	0.038545	1.0878	1.03637	0.985063	0.096762	0.086687	0.079862	0.796553	0.721624	0.671617	0.947239	0.899838	0.850181
12.2	0.526052	0.502098	0.479043	0.95506	0.911204	0.871463	0.023616	0.023229	0.02582	1.01453	0.953383	0.898465	0.261725	0.238844	0.226482	0.116679	0.10436	0.100729	0.227376	0.206668	0.190515	0.048547	0.046141	0.044439	0.083418	0.074745	0.07058	0.043586	0.042437	0.038133	0.290827	0.26763	0.250505	0.041565	0.038838	0.038591	1.09595	1.04339	0.991582	0.097524	0.087103	0.080446	0.798143	0.723062	0.673189	0.954056	0.905968	0.855336
12.4	0.532552	0.508336	0.484973	0.963852	0.919071	0.878683	0.023485	0.023852	0.025831	1.01902	0.95781	0.902125	0.263189	0.239665	0.227604	0.116761	0.105587	0.101321	0.228633	0.207749	0.191406	0.048769	0.046245	0.044861	0.084186	0.075669	0.07085	0.044253	0.042994	0.038981	0.292306	0.268732	0.251211	0.041625	0.03923	0.038582	1.10398	1.04966	0.99751	0.097901	0.087735	0.080687	0.80035	0.724839	0.674707	0.960385	0.911427	0.86033
12.6	0.539349	0.514944	0.490516	0.972573	0.926599	0.885543	0.023538	0.024647	0.025932	1.02351	0.961807	0.90614	0.264247	0.240656	0.228235	0.117364	0.105958	0.101596	0.229857	0.209059	0.192384	0.048869	0.046369	0.045185	0.0846	0.076109	0.0718	0.04458	0.043808	0.039466	0.293552	0.269329	0.251872	0.041994	0.038859	0.038547	1.11114	1.05615	1.00324	0.098149	0.088293	0.081061	0.802501	0.726387	0.676203	0.966654	0.917051	0.864951
12.8	0.545787	0.521234	0.495937	0.981113	0.934077	0.892384	0.023377	0.025236	0.026	1.02766	0.965965	0.909926	0.265355	0.241695	0.229599	0.117851	0.106487	0.101902	0.230918	0.209982	0.193271	0.048962	0.046694	0.045723	0.085216	0.076364	0.071761	0.04491	0.044429	0.040161	0.294487	0.269542	0.252372	0.042068	0.038756	0.03853	1.11825	1.06174	1.0092	0.098901	0.088552	0.081308	0.804501	0.728026	0.678009	0.972888	0.92245	0.869656
13	0.552253	0.527443	0.502277	0.98959	0.941624	0.899047	0.023456	0.025801	0.026432	1.03193	0.969992	0.913834	0.266483	0.242768	0.230252	0.118341	0.107067	0.102233	0.231728	0.210939	0.194126	0.049032	0.046884	0.045918	0.085924	0.076734	0.072184	0.045666	0.045052	0.040804	0.29525	0.270522	0.252719	0.042465	0.039177	0.038474	1.12508	1.06761	1.01487	0.099459	0.088718	0.081261	0.806123	0.729053	0.679089	0.978658	0.927464	0.8746
13.2	0.558784	0.533648	0.508383	0.997136	0.949458	0.905282	0.023506	0.026016	0.026145	1.03635	0.973479	0.917278	0.267652	0.243706	0.23149	0.118861	0.107702	0.102531	0.232486	0.212144	0.19502	0.049223	0.047214	0.046002	0.086862	0.077266	0.072878	0.045834	0.045817	0.041745	0.296487	0.271266	0.253546	0.042678	0.039342	0.038493	1.13166	1.07382	1.02055	0.099622	0.088635	0.081091	0.807621	0.730413	0.680608	0.984398	0.932637	0.878762
13.4	0.565084	0.539762	0.514146	1.00487	0.957005	0.911412	0.023886	0.026029	0.026144	1.04097	0.977118	0.920828	0.269411	0.244878	0.232573	0.119178	0.108246	0.1028	0.233588	0.213051	0.19582	0.049564	0.047482	0.046283	0.0873	0.07783	0.073346	0.046191	0.046641	0.042791	0.29752	0.27185	0.254153	0.042606	0.039353	0.038293	1.13887	1.08017	1.02611	0.099803	0.088684	0.081121	0.809215	0.731994	0.681783	0.989672	0.937689	0.882734
13.6	0.571012	0.545851	0.520033	1.01252	0.964195	0.917845	0.024337	0.02634	0.026308	1.04488	0.980885	0.92377	0.27036	0.245904	0.233378	0.12004	0.108503	0.102848	0.234616	0.213979	0.196599	0.049975	0.047826	0.046468	0.08795	0.078442	0.074242	0.046789	0.04717	0.043291	0.298483	0.272385	0.254715	0.042366	0.039643	0.038553	1.14554	1.08628	1.03174	0.099949	0.088983	0.081296	0.810569	0.733597	0.683017	0.994609	0.942301	0.886718
13.8	0.577893	0.551901	0.525527	1.02016	0.971174	0.924198	0.024591	0.026271	0.026474	1.04822	0.984248	0.926828	0.271598	0.246715	0.234061	0.120073	0.108925	0.102967	0.235736	0.214731	0.197538	0.050205	0.047846	0.046708	0.088648	0.078888	0.074881	0.047629	0.047702	0.044072	0.299116	0.273397	0.255379	0.041994	0.039994	0.038733	1.15136	1.09196	1.03724	0.100238	0.089063	0.081354	0.811949	0.734808	0.684469	0.999679	0.946366	0.89057
14	0.584242	0.557976	0.531764	1.02733	0.977705	0.929945	0.024678	0.026075	0.02684	1.05186	0.988343	0.930478	0.272884	0.247976	0.234678	0.12043	0.109094	0.102963	0.236844	0.215619	0.198207	0.050389	0.048255	0.04683	0.089114	0.079809	0.075583	0.04807	0.048067	0.04427	0.299322	0.274203	0.255648	0.042042	0.040005	0.038653	1.15748	1.09727	1.04262	0.100608	0.089281	0.082115	0.81347	0.735996	0.685756	1.00449	0.950321	0.893984
14.2	0.590724	0.564231	0.537558	1.0343	0.983982	0.935593	0.024805	0.02653	0.026959	1.05499	0.992309	0.933833	0.2737	0.248953	0.235348	0.121113	0.109093	0.103412	0.237886	0.216346	0.198881	0.050665	0.048725	0.047333	0.090025	0.08041	0.076245	0.048678	0.048291	0.044418	0.299801	0.275128	0.256346	0.042232	0.039984	0.038895	1.16334	1.10226	1.04773	0.100685	0.089663	0.082764	0.814785	0.737278	0.686824	1.00912	0.9542	0.897249
14.4	0.597049	0.570362	0.543359	1.04131	0.990315	0.941288	0.024869	0.026879	0.027552	1.05803	0.996011	0.937116	0.274374	0.249642	0.236026	0.120949	0.109379	0.103683	0.238917	0.217135	0.200136	0.050932	0.04874	0.047306	0.090775	0.081246	0.076358	0.049234	0.049026	0.044591	0.300176	0.275691	0.256549	0.042549	0.039976	0.039025	1.16906	1.10658	1.05305	0.101095	0.090335	0.083211	0.816395	0.738612	0.68825	1.01338	0.957889	0.900809
14.6	0.603425	0.576603	0.5493	1.0479	0.996398	0.947064	0.025342	0.027513	0.027815	1.06143	0.999362	0.940286	0.275249	0.250795	0.236598	0.121339	0.10978	0.103957	0.239964	0.21805	0.200819	0.051156	0.048903	0.047391	0.091665	0.081619	0.076672	0.049571	0.049643	0.045083	0.300999	0.276305	0.257014	0.042646	0.040544	0.039095	1.17471	1.11068	1.05791	0.101507	0.090541	0.083588	0.817509	0.740101	0.689265	1.01766	0.961537	0.904155
14.8	0.609947	0.582948	0.555319	1.05427	1.0025	0.952822	0.025903	0.028024	0.028285	1.06457	1.00288	0.943618	0.276254	0.251715	0.237603	0.121793	0.110193	0.104241	0.241032	0.218702	0.201699	0.051429	0.04958	0.047731	0.09247	0.082034	0.077168	0.05009	0.050086	0.045295	0.301462	0.276735	0.25753	0.042761	0.04106	0.039479	1.18029	1.11554	1.0626	0.101773	0.091075	0.08418	0.818735	0.740984	0.690788	1.02176	0.965038	0.907035
15	0.616279	0.589207	0.561376	1.06073	1.00827	0.957793	0.026281	0.028726	0.02862	1.06798	1.00629	0.946973	0.276614	0.252379	0.23823	0.122174	0.110495	0.105071	0.24202	0.219634	0.202366	0.051883	0.049996	0.048145	0.093011	0.08246	0.077494	0.050966	0.050215	0.045785	0.302	0.277788	0.257321	0.042901	0.04136	0.040211	1.18535	1.12027	1.06702	0.101508	0.091173	0.084116	0.820294	0.741616	0.692263	1.02529	0.968242	0.910674
15.2	0.622278	0.595161	0.56756	1.06703	1.01368	0.96283	0.026864	0.028995	0.028913	1.07132	1.0093	0.950088	0.277187	0.253227	0.23859	0.122672	0.110365	0.105201	0.242757	0.220491	0.20328	0.052061	0.050491	0.048369	0.093461	0.082896	0.078118	0.051861	0.05006	0.046256	0.302734	0.278445	0.25798	0.042699	0.041563	0.040454	1.19027	1.1247	1.07118	0.101679	0.091367	0.084591	0.821463	0.74281	0.693873	1.02935	0.971144	0.914072
15.4	0.628369	0.601059	0.573628	1.07313	1.01914	0.967893	0.027155	0.029094	0.029326	1.07445	1.01236	0.953162	0.277911	0.2541	0.23932	0.122872	0.110571	0.105511	0.243651	0.221099	0.204189	0.052342	0.05114	0.048441	0.093609	0.083561	0.078329	0.052294	0.049972	0.046412	0.303431	0.279001	0.258518	0.042923	0.041759	0.040282	1.1951	1.12952	1.07558	0.102031	0.091717	0.084834	0.822929	0.744014	0.695324	1.03322	0.974466	0.917186
15.6	0.634891	0.607279	0.579243	1.0791	1.02484	0.972336	0.027641	0.029441	0.029505	1.07777	1.01565	0.956099	0.278383	0.255382	0.240292	0.123148	0.111057	0.106142	0.244891	0.221832	0.205135	0.052845	0.051354	0.048595	0.094367	0.0839	0.078745	0.053004	0.050034	0.046631	0.30398	0.280534	0.258457	0.043375	0.041757	0.040738	1.19969	1.13378	1.07936	0.102549	0.092404	0.085003	0.824067	0.744636	0.69614	1.03649	0.977724	0.920139
15.8	0.640973	0.613142	0.584986	1.08496	1.03004	0.976916	0.027928	0.029365	0.029942	1.08068	1.01877	0.958588	0.279825	0.25613	0.240624	0.124024	0.111261	0.106692	0.245835	0.222611	0.20574	0.053179	0.051769	0.04886	0.095133	0.084077	0.078943	0.053054	0.050781	0.046829	0.304399	0.280983	0.259056	0.043772	0.041986	0.040962	1.20434	1.13794	1.08314	0.103045	0.092678	0.085191	0.825278	0.746006	0.696994	1.04021	0.980672	0.922908
16	0.647197	0.618843	0.590899	1.09098	1.03478	0.981733	0.028225	0.029427	0.030539	1.08393	1.02189	0.960585	0.280697	0.256927	0.241245	0.124245	0.111423	0.10698	0.246873	0.223555	0.206562	0.053212	0.051935	0.048996	0.095568	0.084376	0.079566	0.053623	0.051462	0.046658	0.305046	0.281632	0.259673	0.044123	0.04199	0.04107	1.20919	1.14207	1.08663	0.103429	0.09352	0.085849	0.826671	0.746946	0.698327	1.04385	0.98397	0.92584
16.2	0.653378	0.624479	0.596719	1.09689	1.03952	0.986246	0.028529	0.029648	0.030936	1.0872	1.02492	0.96293	0.281414	0.257447	0.241772	0.124816	0.11186	0.107244	0.24779	0.224298	0.207185	0.053431	0.052073	0.049443	0.095644	0.084682	0.080382	0.054147	0.051668	0.047063	0.305473	0.281655	0.259776	0.044442	0.042068	0.041415	1.21372	1.14593	1.09025	0.103955	0.093825	0.086286	0.827608	0.74759	0.699385	1.04718	0.987156	0.928658
16.4	0.659272	0.630409	0.601974	1.10191	1.04439	0.990555	0.028905	0.030165	0.031372	1.09057	1.0277	0.966133	0.282318	0.258059	0.242207	0.125036	0.112201	0.107941	0.248593	0.225299	0.207842	0.053715	0.052359	0.04982	0.096227	0.084834	0.080646	0.054558	0.052425	0.047356	0.306709	0.281972	0.259954	0.044488	0.041771	0.041704	1.21789	1.14962	1.09352	0.104406	0.094096	0.086699	0.828852	0.748569	0.700093	1.05074	0.990237	0.931015
16.6	0.665726	0.636147	0.607269	1.10737	1.04936	0.994301	0.029573	0.030631	0.031855	1.09409	1.03033	0.969157	0.28317	0.258808	0.242974	0.125654	0.112053	0.108249	0.249561	0.226154	0.208381	0.054085	0.052599	0.050261	0.096572	0.085054	0.081228	0.054755	0.053147	0.047883	0.307615	0.282073	0.260308	0.044753	0.041813	0.041877	1.22207	1.15349	1.09669	0.104689	0.094258	0.087273	0.830002	0.749088	0.701197	1.05447	0.993411	0.933634
16.8	0.671612	0.641607	0.612569	1.11276	1.05461	0.998655	0.029571	0.030809	0.032125	1.097	1.03293	0.971757	0.284348	0.259319	0.243635	0.126045	0.112203	0.108919	0.250216	0.22696	0.209143	0.054544	0.052951	0.050511	0.097084	0.085376	0.081316	0.055088	0.054078	0.048602	0.308111	0.282117	0.260981	0.045251	0.04191	0.042026	1.22608	1.15723	1.10006	0.105506	0.093883	0.087135	0.83075	0.749586	0.702199	1.05769	0.996428	0.936032
17	0.67801	0.647347	0.617887	1.11787	1.0594	1.00241	0.029814	0.030914	0.032229	1.10028	1.03499	0.974561	0.284782	0.259858	0.244042	0.126447	0.11272	0.109547	0.250876	0.227638	0.209729	0.054746	0.053148	0.050423	0.097689	0.085987	0.081592	0.055415	0.054533	0.048998	0.308721	0.282897	0.261237	0.045416	0.042025	0.04166	1.23016	1.16154	1.10339	0.106016	0.093782	0.086447	0.831511	0.750282	0.702785	1.06084	0.999106	0.938544
17.2	0.684173	0.653067	0.623119	1.12313	1.06415	1.00632	0.029882	0.030946	0.032096	1.10304	1.03757	0.977013	0.285826	0.260569	0.244668	0.12694	0.113383	0.110121	0.251639	0.22869	0.210349	0.055152	0.05336	0.050584	0.098339	0.085989	0.08175	0.055569	0.055473	0.049353	0.309451	0.28282	0.262019	0.045461	0.042062	0.041694	1.23413	1.16552	1.10689	0.105903	0.093598	0.086052	0.832327	0.751376	0.703288	1.06409	1.00178	0.94061
17.4	0.689996	0.65886	0.628137	1.1285	1.06838	1.01047	0.030286	0.03074	0.0325	1.10619	1.04048	0.979489	0.286648	0.261021	0.245405	0.126966	0.113747	0.110521	0.252697	0.229711	0.210861	0.055685	0.053401	0.05109	0.098789	0.086498	0.081846	0.055806	0.055903	0.050019	0.309707	0.283047	0.262342	0.045653	0.041738	0.041701	1.23843	1.16888	1.11031	0.10615	0.093435	0.086396	0.833044	0.752254	0.703889	1.06662	1.0043	0.942677
17.6	0.695913	0.664635	0.633307	1.13386	1.07268	1.01424	0.030464	0.030675	0.03296	1.10902	1.04295	0.981877	0.287498	0.261346	0.246113	0.127239	0.114387	0.110691	0.253527	0.230662	0.211463	0.056046	0.053435	0.051724	0.099267	0.086845	0.082139	0.05615	0.056338	0.049991	0.309976	0.283404	0.263192	0.04562	0.042036	0.041612	1.24213	1.17195	1.11354	0.106461	0.093649	0.086741	0.833707	0.752956	0.704793	1.06943	1.00669	0.94508
17.8	0.702382	0.670463	0.638226	1.13873	1.07658	1.01804	0.030805	0.030308	0.033204	1.11181	1.04568	0.985092	0.288559	0.261854	0.24678	0.127354	0.114789	0.110737	0.254421	0.231592	0.211835	0.056357	0.053596	0.051933	0.099838	0.087142	0.082115	0.056803	0.057109	0.050373	0.310419	0.283961	0.264095	0.045311	0.042139	0.041479	1.24569	1.17468	1.1166	0.106974	0.093564	0.087202	0.834413	0.753449	0.705541	1.07231	1.00885	0.946915
18	0.708342	0.676526	0.643507	1.14318	1.08039	1.02144	0.030728	0.030323	0.033252	1.11508	1.04818	0.987929	0.289221	0.262628	0.24768	0.1276	0.115073	0.110769	0.254972	0.232227	0.212248	0.056664	0.053784	0.052284	0.100373	0.08732	0.082601	0.057142	0.057235	0.050704	0.310631	0.284434	0.264306	0.04545	0.041883	0.041089	1.24931	1.17729	1.12002	0.107313	0.09375	0.087903	0.835182	0.754252	0.706297	1.07511	1.01173	0.948804
18.2	0.714102	0.682415	0.648506	1.14821	1.08455	1.02523	0.030746	0.03071	0.033245	1.11777	1.05079	0.990341	0.289901	0.263226	0.248408	0.127833	0.115435	0.111228	0.255517	0.232608	0.213079	0.05665	0.053744	0.052428	0.101137	0.0876	0.082572	0.057917	0.057719	0.051198	0.31114	0.284938	0.264846	0.04535	0.04206	0.041295	1.25292	1.17988	1.12298	0.107534	0.093772	0.088204	0.835836	0.755156	0.707054	1.07781	1.01427	0.951135
18.4	0.720188	0.688075	0.653534	1.15287	1.08821	1.02889	0.031132	0.031132	0.03302	1.12069	1.0535	0.992939	0.290558	0.263499	0.249437	0.127768	0.115776	0.111505	0.256139	0.233184	0.213858	0.056532	0.0538	0.05265	0.1013	0.087775	0.082529	0.058339	0.058377	0.051465	0.311853	0.285007	0.265151	0.04545	0.042414	0.041459	1.25654	1.18296	1.1262	0.107786	0.09421	0.088736	0.836823	0.756024	0.708083	1.08023	1.01639	0.953229
18.6	0.725857	0.693473	0.658538	1.15769	1.09175	1.03222	0.031426	0.031115	0.032879	1.12325	1.05617	0.995133	0.291035	0.264351	0.250338	0.128142	0.116017	0.111087	0.256854	0.233774	0.214158	0.056626	0.05402	0.052857	0.101891	0.087904	0.082518	0.059098	0.058597	0.0519	0.312529	0.285449	0.265781	0.045735	0.042967	0.041785	1.25969	1.18588	1.12895	0.107609	0.094228	0.088618	0.837549	0.75684	0.709012	1.0827	1.01884	0.954954
18.8	0.732016	0.698802	0.66349	1.16216	1.09562	1.03545	0.031635	0.031425	0.033449	1.12603	1.05906	0.997212	0.291744	0.264794	0.251296	0.12792	0.116038	0.111063	0.257392	0.234137	0.21481	0.057168	0.054541	0.053351	0.102264	0.087908	0.082447	0.059986	0.058885	0.052404	0.313091	0.285916	0.266131	0.045996	0.043024	0.042291	1.26311	1.18888	1.13154	0.107555	0.094797	0.088346	0.838375	0.757367	0.70995	1.08508	1.02074	0.956535
19	0.737561	0.703857	0.668587	1.16631	1.09919	1.03822	0.031782	0.031898	0.033545	1.12894	1.06145	0.99989	0.292186	0.265174	0.251831	0.127837	0.116451	0.111015	0.258068	0.234746	0.215396	0.057451	0.054927	0.053378	0.102855	0.087976	0.082687	0.060563	0.058932	0.052822	0.313215	0.2867	0.266364	0.046188	0.043219	0.042738	1.26601	1.19176	1.13408	0.107436	0.095015	0.088592	0.839377	0.758047	0.710731	1.08707	1.02246	0.958185
19.2	0.743046	0.70893	0.673449	1.17006	1.10229	1.04132	0.032182	0.032108	0.033703	1.13196	1.06406	1.00255	0.29262	0.26606	0.252246	0.128108	0.116462	0.110422	0.258626	0.235182	0.216018	0.057578	0.055073	0.053187	0.103153	0.088443	0.083279	0.061153	0.059056	0.052979	0.313716	0.287355	0.266703	0.046081	0.043548	0.042649	1.26926	1.19428	1.13646	0.107901	0.095492	0.088761	0.840532	0.759036	0.711766	1.0895	1.02437	0.960047
19.4	0.748767	0.713973	0.678771	1.17373	1.10557	1.04387	0.032235	0.032297	0.034031	1.13458	1.06678	1.00553	0.293337	0.266589	0.25312	0.128649	0.116517	0.110979	0.259652	0.23591	0.216937	0.057697	0.05541	0.05308	0.10362	0.088691	0.083871	0.061759	0.059214	0.053162	0.313973	0.288373	0.266926	0.046456	0.043371	0.042897	1.27266	1.19649	1.13884	0.108437	0.096108	0.088852	0.841753	0.75995	0.7126	1.09145	1.02629	0.96179
19.6	0.754406	0.719376	0.683526	1.17746	1.10892	1.04636	0.032567	0.032848	0.034265	1.13737	1.06963	1.00799	0.293903	0.267345	0.253589	0.128692	0.116471	0.111397	0.260316	0.236428	0.217622	0.058052	0.055778	0.053247	0.104135	0.08866	0.084249	0.062705	0.060046	0.053655	0.314517	0.289095	0.266772	0.046665	0.043914	0.043136	1.27594	1.19903	1.14102	0.108486	0.096862	0.08924	0.842231	0.760591	0.713091	1.09327	1.02811	0.963295
19.8	0.759972	0.724244	0.688674	1.18085	1.11185	1.04911	0.032661	0.03313	0.034363	1.14013	1.07245	1.01015	0.294733	0.267801	0.253477	0.129664	0.116512	0.111435	0.260959	0.236848	0.218216	0.058171	0.056127	0.053258	0.104333	0.08901	0.084713	0.063138	0.060705	0.053806	0.315006	0.289565	0.267106	0.046504	0.044027	0.043511	1.27886	1.2019	1.14334	0.108715	0.096804	0.089719	0.84337	0.761711	0.713694	1.09581	1.02991	0.964454
20	0.765535	0.729284	0.693603	1.18418	1.11485	1.05184	0.033014	0.033494	0.034043	1.14276	1.07499	1.01245	0.294963	0.268364	0.253694	0.130111	0.116795	0.111283	0.26163	0.237643	0.219121	0.058495	0.056445	0.053244	0.104515	0.089535	0.085826	0.064146	0.06143	0.054176	0.315522	0.289799	0.267164	0.046546	0.043879	0.043448	1.28176	1.20457	1.14554	0.108855	0.096984	0.089973	0.843902	0.762251	0.714534	1.09794	1.03163	0.965887
20.2	0.771165	0.733983	0.698743	1.18761	1.11815	1.05398	0.033018	0.034	0.034216	1.14509	1.07746	1.01484	0.295619	0.268891	0.253506	0.130841	0.117042	0.111626	0.262147	0.238087	0.219928	0.059184	0.056632	0.053116	0.10454	0.090222	0.086137	0.064979	0.061493	0.054729	0.315941	0.290374	0.267223	0.04644	0.043614	0.043503	1.28424	1.20727	1.14774	0.108811	0.096887	0.090204	0.844681	0.762855	0.715295	1.09979	1.03322	0.967379
20.4	0.7768	0.738972	0.703503	1.19034	1.12148	1.05632	0.03327	0.03422	0.034496	1.14758	1.07973	1.01743	0.296149	0.269623	0.253728	0.131118	0.117164	0.112058	0.262776	0.238759	0.220739	0.059562	0.056937	0.052917	0.104801	0.090959	0.086147	0.065434	0.062106	0.055034	0.316811	0.290904	0.267264	0.04631	0.043605	0.043561	1.28712	1.20983	1.14981	0.109238	0.09728	0.09026	0.845517	0.763617	0.715989	1.102	1.03495	0.968159
20.6	0.782607	0.744028	0.708546	1.19371	1.12448	1.05861	0.033607	0.034746	0.034521	1.14945	1.08225	1.02004	0.296756	0.270079	0.254157	0.131799	0.117525	0.112281	0.263394	0.239486	0.221179	0.059702	0.057179	0.053483	0.104907	0.091742	0.08687	0.065912	0.062812	0.055798	0.317332	0.290918	0.267873	0.046327	0.04375	0.043332	1.28971	1.21212	1.1518	0.109151	0.097211	0.089985	0.846605	0.763958	0.716561	1.10398	1.03635	0.969551
20.8	0.788114	0.748973	0.713391	1.19667	1.12728	1.06143	0.033317	0.034853	0.034473	1.15141	1.08456	1.0221	0.297273	0.270616	0.254036	0.132166	0.117469	0.112655	0.263831	0.240048	0.221612	0.060154	0.057187	0.053367	0.104984	0.09237	0.086925	0.066172	0.063479	0.056086	0.317468	0.291393	0.268348	0.046784	0.043554	0.043044	1.29244	1.2147	1.15407	0.109585	0.097358	0.089691	0.847234	0.764442	0.716831	1.10588	1.03779	0.970602
21	0.793711	0.754232	0.718272	1.19977	1.13016	1.06363	0.033878	0.034658	0.034638	1.15404	1.08677	1.02438	0.297586	0.271002	0.254333	0.132601	0.118102	0.112914	0.264565	0.240594	0.222022	0.059877	0.057167	0.053374	0.105629	0.092664	0.087002	0.06654	0.063526	0.056048	0.31776	0.291997	0.268243	0.046923	0.043218	0.043029	1.29487	1.2172	1.15638	0.109731	0.097455	0.089387	0.8479	0.76501	0.717059	1.10788	1.03925	0.971886
21.2	0.798981	0.759602	0.723537	1.2029	1.13319	1.06617	0.034164	0.034714	0.034695	1.15638	1.08946	1.02653	0.298511	0.271782	0.254578	0.132703	0.118361	0.113153	0.265398	0.241539	0.222381	0.060177	0.057414	0.053907	0.106165	0.093124	0.087192	0.066698	0.064194	0.056151	0.318303	0.291943	0.268891	0.04718	0.04329	0.043159	1.29728	1.21944	1.1585	0.109827	0.097647	0.089635	0.848561	0.765484	0.717532	1.10959	1.04094	0.973241
21.4	0.804658	0.764843	0.728531	1.20596	1.1358	1.06833	0.034735	0.034709	0.034927	1.15928	1.09173	1.02856	0.299405	0.27192	0.25534	0.132974	0.118811	0.113223	0.265957	0.242264	0.223056	0.060327	0.057358	0.054452	0.106258	0.093222	0.087315	0.067249	0.064626	0.056536	0.318645	0.292228	0.269264	0.047884	0.043054	0.043014	1.29942	1.22151	1.16076	0.110363	0.097931	0.090208	0.849316	0.765775	0.718331	1.11105	1.04243	0.974778
21.6	0.810318	0.770188	0.733486	1.20891	1.13834	1.07046	0.035076	0.034772	0.035122	1.16159	1.09366	1.03087	0.300407	0.272318	0.255661	0.133202	0.119217	0.113194	0.266609	0.242974	0.223377	0.060551	0.057681	0.054928	0.106809	0.093366	0.087657	0.067565	0.065136	0.056679	0.318931	0.292362	0.269809	0.047711	0.043116	0.042831	1.30137	1.22369	1.16279	0.110916	0.098141	0.090183	0.84991	0.76644	0.718753	1.11329	1.04412	0.976443
21.8	0.815879	0.775936	0.738051	1.21125	1.14087	1.07285	0.035928	0.034495	0.035038	1.16357	1.09607	1.03279	0.300876	0.272887	0.256338	0.133529	0.119295	0.113106	0.267205	0.243779	0.223784	0.060811	0.057784	0.054995	0.107151	0.093521	0.087899	0.068075	0.065669	0.057153	0.319185	0.29275	0.269985	0.047527	0.043222	0.042761	1.3035	1.22592	1.16464	0.111204	0.098377	0.090247	0.850641	0.766823	0.71935	1.11496	1.04551	0.97738
22	0.821288	0.781407	0.742754	1.21384	1.14368	1.07518	0.035701	0.034872	0.035105	1.16584	1.09818	1.03486	0.301576	0.273129	0.257309	0.133667	0.119162	0.113451	0.267856	0.244233	0.22443	0.061123	0.058	0.055297	0.107579	0.093679	0.088405	0.067996	0.065689	0.05713	0.319726	0.292605	0.270032	0.04753	0.042877	0.042528	1.30554	1.22783	1.16659	0.111304	0.09873	0.089974	0.851212	0.767415	0.719994	1.11675	1.04713	0.978562
22.2	0.826792	0.78637	0.747488	1.21712	1.14643	1.07727	0.035745	0.0349	0.035422	1.16796	1.10054	1.03696	0.302151	0.273446	0.257707	0.133552	0.119266	0.113875	0.268504	0.244549	0.225071	0.061272	0.058203	0.055621	0.107796	0.094058	0.088115	0.068343	0.066106	0.057308	0.320464	0.292892	0.270689	0.047704	0.04337	0.042668	1.30766	1.22972	1.16842	0.111403	0.098906	0.089679	0.851683	0.767881	0.720453	1.11842	1.04835	0.979856
22.4	0.832512	0.791394	0.751845	1.21986	1.14881	1.07914	0.036152	0.035092	0.035874	1.17017	1.10238	1.03899	0.303099	0.273708	0.258578	0.133191	0.119437	0.114051	0.269193	0.245071	0.225436	0.061564	0.058486	0.056264	0.108204	0.094306	0.088348	0.068585	0.066493	0.057683	0.320993	0.29292	0.271385	0.048459	0.043695	0.042804	1.30996	1.23148	1.17009	0.111577	0.099446	0.0898	0.852391	0.768455	0.721326	1.12007	1.04987	0.980929
22.6	0.837957	0.796307	0.756513	1.22283	1.15125	1.08096	0.036272	0.035128	0.036357	1.17248	1.10408	1.04075	0.303761	0.274087	0.258882	0.132995	0.119424	0.11383	0.269793	0.24553	0.225971	0.061916	0.058634	0.0565	0.108828	0.094079	0.088214	0.06871	0.066864	0.057843	0.321079	0.2934	0.27207	0.048502	0.043823	0.042901	1.31197	1.23235	1.17157	0.111467	0.099822	0.08924	0.852554	0.768657	0.72201	1.12152	1.05102	0.98193
22.8	0.843926	0.801139	0.761336	1.22544	1.15375	1.08316	0.036366	0.035342	0.036942	1.17496	1.10619	1.04276	0.304545	0.274648	0.259251	0.132798	0.119638	0.114155	0.27047	0.245863	0.226451	0.06217	0.059019	0.056848	0.109457	0.094044	0.088323	0.068947	0.067239	0.058162	0.321367	0.29374	0.272267	0.048855	0.044481	0.043375	1.31427	1.23373	1.17322	0.111908	0.100621	0.089419	0.853061	0.769389	0.722657	1.12279	1.05165	0.983106
23	0.849115	0.805929	0.766183	1.22807	1.15579	1.08514	0.036049	0.03563	0.037119	1.17716	1.10807	1.04472	0.305105	0.275025	0.259881	0.13297	0.120071	0.114552	0.271536	0.246243	0.227089	0.062366	0.059401	0.056744	0.110144	0.094195	0.088902	0.069438	0.067372	0.05831	0.32145	0.294088	0.272572	0.048988	0.044177	0.04351	1.3163	1.23526	1.17478	0.112124	0.100965	0.089881	0.853851	0.76974	0.723655	1.12434	1.05275	0.984302
23.2	0.854527	0.810847	0.770975	1.23067	1.1577	1.08737	0.035884	0.035835	0.037372	1.17925	1.11003	1.04653	0.305308	0.276061	0.260518	0.133621	0.120136	0.114992	0.272194	0.246966	0.227833	0.062522	0.059649	0.056889	0.110184	0.09467	0.089188	0.070199	0.067834	0.058547	0.321698	0.294643	0.272531	0.049282	0.044363	0.043742	1.31867	1.23685	1.17661	0.112311	0.101282	0.089974	0.854554	0.770373	0.723972	1.12597	1.05383	0.985849
23.4	0.860116	0.815909	0.775658	1.23306	1.15958	1.08944	0.035763	0.036043	0.037485	1.18132	1.11248	1.04847	0.306002	0.276221	0.260941	0.133884	0.120319	0.115756	0.273052	0.24738	0.228658	0.062903	0.060029	0.057015	0.110061	0.094492	0.08912	0.070986	0.067895	0.058746	0.321914	0.294909	0.272748	0.049601	0.044518	0.044079	1.32086	1.23878	1.17813	0.112246	0.101873	0.090592	0.854892	0.77093	0.72462	1.12718	1.05497	0.986795
23.6	0.865306	0.821233	0.780033	1.23584	1.16178	1.09126	0.036035	0.036872	0.037522	1.18335	1.11465	1.05068	0.306069	0.277049	0.261352	0.134024	0.120654	0.116391	0.273559	0.247597	0.229402	0.063475	0.060254	0.057232	0.11026	0.094676	0.089026	0.071705	0.068447	0.059256	0.322333	0.295289	0.272749	0.049341	0.044625	0.04407	1.32277	1.24076	1.17974	0.112588	0.102349	0.091502	0.855359	0.771365	0.724995	1.12842	1.05618	0.987775
23.8	0.870682	0.826097	0.784713	1.23847	1.16352	1.09337	0.036215	0.037276	0.037768	1.18538	1.11703	1.05261	0.306706	0.277713	0.261486	0.134877	0.121324	0.116516	0.274441	0.247876	0.230101	0.063674	0.060481	0.057188	0.110755	0.094955	0.089272	0.072004	0.068758	0.059652	0.322611	0.29567	0.272841	0.049544	0.044609	0.044626	1.32443	1.24244	1.18111	0.112703	0.102189	0.091589	0.856383	0.771896	0.725332	1.12986	1.05702	0.988601
24	0.876142	0.830962	0.789287	1.24072	1.16538	1.09545	0.036513	0.037404	0.038155	1.18738	1.11891	1.05434	0.306607	0.277984	0.262077	0.135261	0.121734	0.116603	0.2751	0.24835	0.231027	0.064061	0.060637	0.057455	0.110741	0.095485	0.089143	0.072694	0.069347	0.060227	0.323315	0.295832	0.273283	0.049611	0.044089	0.044807	1.3262	1.24358	1.18239	0.112903	0.102091	0.091285	0.856825	0.772636	0.725689	1.13093	1.05835	0.98978
24.2	0.881455	0.835573	0.79415	1.24277	1.16713	1.09715	0.036162	0.037514	0.038713	1.18978	1.12086	1.05588	0.307023	0.278947	0.262643	0.13574	0.121948	0.116975	0.275624	0.248745	0.231307	0.064035	0.061078	0.057256	0.110582	0.096257	0.088979	0.073419	0.06971	0.060585	0.323806	0.295985	0.273595	0.049587	0.044456	0.044844	1.32796	1.24503	1.18351	0.112647	0.102053	0.09124	0.857634	0.77309	0.725858	1.13182	1.05963	0.990892
24.4	0.886458	0.8403	0.79852	1.24452	1.169	1.09921	0.036236	0.037835	0.039157	1.19205	1.12274	1.05777	0.307441	0.279656	0.263482	0.136372	0.122077	0.117444	0.276245	0.249235	0.231608	0.064156	0.06137	0.05732	0.110376	0.096201	0.088691	0.07387	0.070262	0.061229	0.324448	0.296024	0.274179	0.049491	0.044549	0.044865	1.32977	1.24586	1.18454	0.113108	0.101806	0.091162	0.858255	0.773467	0.726165	1.13289	1.06065	0.991871
24.6	0.891643	0.845003	0.802945	1.24668	1.17043	1.10119	0.03657	0.038531	0.039032	1.19404	1.12514	1.05995	0.307928	0.279969	0.26384	0.13686	0.122269	0.117581	0.276508	0.249637	0.231765	0.064015	0.061769	0.057731	0.110275	0.096156	0.089045	0.074755	0.070823	0.06168	0.325132	0.296469	0.274753	0.049636	0.044618	0.044828	1.33157	1.24739	1.18572	0.113198	0.101739	0.091263	0.85891	0.773601	0.726256	1.13382	1.06171	0.992699
24.8	0.896788	0.849509	0.807403	1.24853	1.1722	1.10299	0.036638	0.038491	0.039161	1.19667	1.12682	1.06203	0.307833	0.280495	0.264384	0.137181	0.122166	0.117454	0.277073	0.249672	0.231778	0.064153	0.061953	0.057488	0.110524	0.096028	0.089198	0.075622	0.071275	0.061945	0.325573	0.297384	0.275287	0.050011	0.04484	0.045224	1.33315	1.24907	1.18708	0.113404	0.101747	0.091831	0.859586	0.773988	0.726354	1.13521	1.06307	0.993392
25	0.901851	0.854534	0.811964	1.25052	1.17378	1.10438	0.037397	0.038277	0.039146	1.19907	1.12896	1.06417	0.308419	0.280906	0.264813	0.137698	0.122644	0.117706	0.277703	0.250132	0.232047	0.064099	0.062056	0.057642	0.110764	0.096012	0.08957	0.076627	0.071537	0.061971	0.326322	0.297561	0.275043	0.050315	0.044619	0.045808	1.33425	1.25078	1.18861	0.113441	0.101483	0.09229	0.860013	0.774439	0.726821	1.13662	1.06421	0.994521
25.2	0.906664	0.85926	0.816258	1.25234	1.1753	1.10554	0.037819	0.038641	0.039064	1.20145	1.13069	1.06648	0.308903	0.281436	0.264943	0.138141	0.12303	0.118012	0.278296	0.250776	0.232204	0.064432	0.062383	0.058084	0.110734	0.096313	0.089911	0.077324	0.07203	0.062439	0.326954	0.297736	0.275303	0.050134	0.045354	0.045849	1.33573	1.2527	1.18972	0.113623	0.101244	0.09287	0.860624	0.774792	0.727612	1.13746	1.06531	0.995618
25.4	0.911817	0.863696	0.82035	1.25422	1.17684	1.10682	0.038229	0.038864	0.039102	1.20365	1.1322	1.06828	0.309433	0.281649	0.265298	0.138777	0.12361	0.118204	0.278458	0.251463	0.232769	0.064608	0.062358	0.058329	0.110524	0.0964	0.090005	0.077806	0.072033	0.062884	0.327387	0.29811	0.27546	0.050205	0.045361	0.045937	1.33664	1.25445	1.19107	0.114159	0.101463	0.093406	0.861461	0.77498	0.728139	1.13884	1.06659	0.996561
25.6	0.916609	0.868585	0.824341	1.25588	1.17828	1.10833	0.038546	0.03873	0.039061	1.20547	1.13407	1.07003	0.309701	0.282029	0.265665	0.138785	0.123653	0.117881	0.279304	0.25226	0.232776	0.064782	0.062627	0.058544	0.111071	0.096979	0.090507	0.077808	0.072317	0.063175	0.327854	0.298	0.275848	0.049726	0.045504	0.045745	1.33799	1.25609	1.19215	0.114396	0.101378	0.093402	0.861878	0.775332	0.728303	1.14022	1.06764	0.997238
25.8	0.921253	0.873338	0.828584	1.25798	1.18006	1.10959	0.039059	0.038494	0.039226	1.20715	1.13608	1.07137	0.310053	0.282445	0.266203	0.138988	0.123693	0.118127	0.279695	0.252987	0.23306	0.065147	0.062883	0.058865	0.11128	0.097551	0.090948	0.078032	0.072643	0.063478	0.328325	0.298118	0.275919	0.049717	0.045815	0.045648	1.33961	1.25767	1.19322	0.11458	0.101709	0.093342	0.862031	0.775726	0.728958	1.14114	1.06831	0.997538
26	0.926136	0.877628	0.832559	1.25965	1.18156	1.1108	0.038563	0.038556	0.03932	1.20887	1.13799	1.07351	0.310656	0.282448	0.266464	0.138994	0.123754	0.118557	0.280283	0.253408	0.23342	0.065391	0.062971	0.05909	0.111581	0.098126	0.091254	0.078059	0.072803	0.063834	0.329001	0.29795	0.276432	0.049789	0.045714	0.045473	1.34106	1.25877	1.19441	0.114708	0.101903	0.093438	0.862501	0.775884	0.729229	1.14222	1.06934	0.998233
26.2	0.931012	0.88211	0.836739	1.26132	1.18337	1.11182	0.038623	0.038571	0.039251	1.21113	1.13963	1.07549	0.310979	0.282439	0.266544	0.138779	0.124352	0.118364	0.280693	0.253958	0.233618	0.065459	0.063123	0.059343	0.111766	0.098442	0.091199	0.078277	0.072723	0.064401	0.329195	0.298534	0.276853	0.050115	0.046386	0.04523	1.34276	1.25966	1.19588	0.114987	0.10225	0.093879	0.86253	0.776079	0.729974	1.14341	1.07016	0.998975
26.4	0.935879	0.886734	0.840932	1.26342	1.18482	1.11298	0.03894	0.038611	0.039247	1.21303	1.14138	1.07766	0.311561	0.282856	0.267107	0.138791	0.124617	0.118626	0.281283	0.254623	0.233756	0.065515	0.063097	0.059772	0.112368	0.098889	0.091532	0.078409	0.072939	0.064988	0.329261	0.298774	0.277219	0.050272	0.046598	0.045188	1.34434	1.26039	1.19691	0.11529	0.102528	0.094231	0.863051	0.776658	0.730659	1.14411	1.07078	0.999792
26.6	0.940804	0.891393	0.845158	1.26527	1.18621	1.11419	0.039036	0.038903	0.039136	1.21486	1.1431	1.07934	0.311957	0.282878	0.267043	0.138539	0.124694	0.119037	0.281823	0.255424	0.234239	0.065294	0.063105	0.059886	0.11278	0.098968	0.091753	0.078427	0.073062	0.065617	0.329631	0.299389	0.277572	0.049743	0.047023	0.045168	1.34562	1.26123	1.1985	0.115519	0.102579	0.094711	0.863021	0.776774	0.731375	1.14522	1.07163	1.00056
26.8	0.945725	0.89589	0.849174	1.26713	1.18763	1.11582	0.039294	0.039075	0.039227	1.21663	1.14516	1.08063	0.312672	0.283359	0.267259	0.13865	0.124883	0.119291	0.282491	0.25593	0.234414	0.065511	0.063172	0.060069	0.113451	0.099166	0.092078	0.079154	0.073731	0.065886	0.33005	0.299929	0.277672	0.049944	0.047347	0.045543	1.34663	1.26262	1.19999	0.116201	0.102911	0.095373	0.863055	0.777264	0.732101	1.1461	1.07262	1.00096
27	0.950554	0.900595	0.853236	1.26892	1.18874	1.11701	0.039419	0.039439	0.039227	1.21797	1.14706	1.08149	0.313292	0.283474	0.26799	0.138871	0.124896	0.119719	0.283021	0.256562	0.235195	0.065534	0.063232	0.060262	0.113671	0.099387	0.092514	0.079621	0.074053	0.066498	0.330045	0.300187	0.27799	0.050149	0.046883	0.044941	1.34777	1.26384	1.2012	0.116454	0.103418	0.095635	0.862935	0.777337	0.732626	1.14759	1.07364	1.0014
27.2	0.955678	0.905496	0.857075	1.27024	1.19008	1.1182	0.039559	0.03951	0.039053	1.21957	1.14908	1.08297	0.31382	0.284067	0.268142	0.139351	0.125167	0.120267	0.283423	0.257062	0.235785	0.065958	0.063405	0.060513	0.114117	0.100028	0.092333	0.079822	0.074332	0.066511	0.33024	0.300528	0.278372	0.050516	0.047336	0.045209	1.34911	1.26522	1.20267	0.116456	0.103721	0.095941	0.862893	0.778215	0.732883	1.1484	1.07463	1.00203
27.4	0.960719	0.910396	0.861028	1.27163	1.19132	1.11932	0.039742	0.039702	0.038814	1.22145	1.15108	1.08484	0.314251	0.28408	0.268106	0.139543	0.125205	0.120251	0.283924	0.257438	0.236669	0.066134	0.06349	0.060897	0.114509	0.100036	0.092428	0.080461	0.074916	0.066823	0.330481	0.300833	0.278847	0.050656	0.047386	0.045281	1.3505	1.26668	1.20378	0.116831	0.104017	0.09633	0.86327	0.77836	0.733639	1.14926	1.07543	1.00257
27.6	0.965495	0.915307	0.865109	1.27342	1.19265	1.12014	0.04044	0.040348	0.039085	1.22326	1.15269	1.08706	0.314074	0.284556	0.268457	0.139837	0.125275	0.120439	0.284417	0.258001	0.237376	0.066494	0.06371	0.060967	0.115228	0.100408	0.092521	0.080326	0.075648	0.067034	0.330758	0.301531	0.27887	0.050517	0.047522	0.045276	1.35172	1.26773	1.20465	0.117341	0.104142	0.096211	0.864002	0.778597	0.733629	1.15003	1.07661	1.00336
27.8	0.970855	0.919561	0.869362	1.27504	1.19397	1.12149	0.040784	0.040131	0.039568	1.22495	1.15464	1.08876	0.314257	0.284832	0.268802	0.140118	0.125374	0.120315	0.284663	0.258477	0.237968	0.066692	0.064225	0.061239	0.115784	0.100698	0.092465	0.080544	0.076387	0.067443	0.330884	0.301662	0.279354	0.050746	0.047092	0.045454	1.35284	1.26879	1.2053	0.11758	0.103886	0.095095	0.864214	0.779064	0.733879	1.15068	1.07773	1.00386
28	0.975948	0.92384	0.873583	1.2762	1.19561	1.12258	0.041063	0.039773	0.039593	1.22685	1.1564	1.09011	0.314297	0.285387	0.269369	0.140483	0.125532	0.120533	0.284818	0.258741	0.238413	0.067249	0.064533	0.061298	0.115672	0.101111	0.091954	0.081018	0.077105	0.067835	0.331179	0.301807	0.279868	0.050593	0.046933	0.04569	1.35403	1.27014	1.20607	0.117879	0.103952	0.094716	0.864724	0.779656	0.733895	1.15154	1.07892	1.00489
28.2	0.980677	0.927704	0.87741	1.27748	1.19698	1.12367	0.041098	0.040212	0.040046	1.22894	1.15814	1.09179	0.315034	0.286306	0.269688	0.141266	0.125792	0.120518	0.285011	0.259226	0.238496	0.067426	0.065056	0.061335	0.116138	0.100948	0.092211	0.081857	0.078071	0.068153	0.33117	0.301916	0.280106	0.050786	0.047179	0.045468	1.3552	1.27121	1.20666	0.117875	0.103877	0.094097	0.865477	0.780263	0.734087	1.1521	1.07967	1.00584
28.4	0.985914	0.931845	0.88148	1.279	1.19857	1.12514	0.041413	0.040353	0.040421	1.23061	1.16005	1.09365	0.315648	0.287093	0.269827	0.141551	0.125925	0.120567	0.285542	0.259605	0.238961	0.068221	0.065498	0.061739	0.116666	0.100521	0.091911	0.082595	0.07838	0.068352	0.331537	0.302444	0.280485	0.0506	0.046837	0.045637	1.35615	1.27215	1.20769	0.118403	0.103535	0.094043	0.866082	0.780863	0.734715	1.15276	1.08046	1.00669
28.6	0.991087	0.935943	0.885307	1.28033	1.19985	1.12627	0.04184	0.040417	0.040544	1.23251	1.16205	1.09565	0.315916	0.28766	0.270097	0.141878	0.126213	0.120493	0.285577	0.259781	0.239183	0.068536	0.065947	0.062024	0.117148	0.100439	0.092049	0.083625	0.078776	0.068466	0.332024	0.303001	0.280441	0.05076	0.046883	0.046193	1.35723	1.27312	1.20869	0.118268	0.103584	0.094475	0.866836	0.781376	0.735142	1.15333	1.08123	1.00724
28.8	0.995722	0.939975	0.889423	1.28153	1.20129	1.12702	0.04205	0.040398	0.040649	1.23423	1.16355	1.09762	0.316352	0.288482	0.27047	0.142165	0.126063	0.120714	0.28613	0.25999	0.239105	0.068997	0.065809	0.062238	0.117704	0.100544	0.092394	0.084401	0.079038	0.068404	0.332105	0.303751	0.280445	0.0511	0.046768	0.046875	1.35813	1.27371	1.20974	0.117947	0.103415	0.094993	0.867558	0.782028	0.735326	1.15415	1.08209	1.0085
29	1.00052	0.943815	0.893114	1.28259	1.20215	1.12745	0.042663	0.040312	0.040899	1.23603	1.16576	1.09916	0.316854	0.289395	0.270312	0.14272	0.12636	0.120687	0.286702	0.260456	0.239606	0.069635	0.065932	0.06222	0.117888	0.100593	0.092426	0.084974	0.079447	0.068579	0.332334	0.304113	0.280342	0.05114	0.046537	0.047255	1.35915	1.27462	1.21073	0.117728	0.1034	0.095163	0.868054	0.782509	0.736129	1.15482	1.08242	1.00916
29.2	1.00505	0.947449	0.896752	1.28367	1.20363	1.12807	0.042933	0.040408	0.041661	1.23815	1.16732	1.10119	0.317123	0.289693	0.270461	0.142836	0.126775	0.120518	0.287383	0.2612	0.239808	0.070005	0.066095	0.06245	0.118112	0.100727	0.092567	0.085491	0.079815	0.068889	0.332458	0.304366	0.280793	0.051061	0.046894	0.047155	1.36027	1.2758	1.21152	0.118046	0.103553	0.095112	0.869067	0.78298	0.736397	1.15505	1.08308	1.00987
29.4	1.00982	0.951217	0.900793	1.28484	1.20457	1.12896	0.043074	0.040317	0.04206	1.2398	1.16918	1.10268	0.317638	0.290223	0.270828	0.143024	0.126679	0.120226	0.288026	0.261739	0.240183	0.070238	0.066305	0.062472	0.118396	0.100911	0.092705	0.085902	0.080043	0.069404	0.332401	0.30454	0.280909	0.051477	0.046448	0.047139	1.36096	1.27688	1.21222	0.118212	0.103676	0.095013	0.869543	0.783214	0.736788	1.15555	1.08359	1.01043
29.6	1.01413	0.955555	0.904584	1.2862	1.20566	1.12992	0.04329	0.040391	0.042329	1.24153	1.17071	1.10459	0.31808	0.290886	0.271488	0.142634	0.126498	0.119968	0.288813	0.262223	0.240345	0.070579	0.066151	0.062286	0.118533	0.100748	0.092854	0.086493	0.080568	0.069935	0.332287	0.304683	0.2814	0.051301	0.046501	0.046716	1.36224	1.27802	1.21278	0.118207	0.103875	0.094774	0.869857	0.783651	0.737151	1.15636	1.08408	1.01082
29.8	1.01837	0.959238	0.90839	1.28746	1.20678	1.13069	0.043401	0.040466	0.042799	1.24322	1.17246	1.10593	0.318499	0.291063	0.271695	0.142683	0.126705	0.120266	0.289145	0.262457	0.240777	0.070977	0.066221	0.06235	0.118525	0.100991	0.093419	0.086963	0.081101	0.070545	0.332138	0.304993	0.281356	0.051531	0.04645	0.046989	1.36363	1.27883	1.21354	0.118182	0.103837	0.095012	0.869945	0.784025	0.737588	1.15701	1.08452	1.0113
30	1.02296	0.962857	0.912	1.28834	1.20816	1.1314	0.043341	0.040833	0.043077	1.24494	1.17399	1.10754	0.318843	0.290948	0.272027	0.14286	0.126868	0.120321	0.289908	0.26269	0.241201	0.070843	0.066085	0.062187	0.118436	0.101216	0.0936	0.087463	0.081241	0.071065	0.332377	0.30487	0.281746	0.052084	0.046484	0.046928	1.36468	1.27935	1.21436	0.11786	0.103959	0.095323	0.870362	0.784216	0.738056	1.1578	1.08451	1.01188
30.2	1.02788	0.966962	0.915967	1.28936	1.20902	1.13222	0.043638	0.041042	0.043121	1.2467	1.17519	1.1092	0.319287	0.290617	0.272208	0.142761	0.127126	0.120203	0.290753	0.263212	0.241406	0.070857	0.066359	0.062357	0.118125	0.101107	0.094022	0.087928	0.081715	0.071424	0.332446	0.305038	0.282223	0.052116	0.046545	0.04686	1.36601	1.27997	1.2155	0.117913	0.104048	0.095524	0.870198	0.784709	0.738605	1.15849	1.08491	1.01217
30.4	1.03242	0.971155	0.919335	1.29084	1.20973	1.1331	0.044042	0.041467	0.043461	1.24829	1.17708	1.11085	0.320103	0.290831	0.272263	0.142685	0.127322	0.12056	0.291434	0.263812	0.241937	0.070529	0.066311	0.062616	0.118334	0.101539	0.094452	0.088385	0.082394	0.072088	0.332764	0.30542	0.282015	0.052085	0.047039	0.047054	1.36663	1.28044	1.21631	0.117856	0.104216	0.095955	0.87036	0.784728	0.738732	1.15872	1.08556	1.01268
30.6	1.03658	0.975444	0.923235	1.29151	1.21067	1.134	0.044633	0.042124	0.043677	1.25036	1.1787	1.11211	0.320756	0.290749	0.272619	0.14248	0.127522	0.120783	0.291863	0.264439	0.242677	0.070165	0.066303	0.062677	0.118495	0.101068	0.094664	0.088744	0.083066	0.072649	0.333001	0.305343	0.282404	0.052237	0.047492	0.04721	1.36734	1.28099	1.21737	0.118015	0.104331	0.096665	0.870122	0.784495	0.739111	1.15965	1.08634	1.01314
30.8	1.04116	0.97966	0.927099	1.29268	1.21165	1.13468	0.045081	0.042265	0.04354	1.25208	1.18008	1.1131	0.321297	0.290907	0.273079	0.142866	0.127525	0.120754	0.292404	0.264979	0.243054	0.070439	0.066457	0.063017	0.11868	0.101162	0.09466	0.089529	0.08373	0.072552	0.333571	0.305307	0.282575	0.052537	0.047332	0.047155	1.36812	1.28158	1.21781	0.118192	0.104269	0.096784	0.870047	0.784364	0.738923	1.16006	1.08644	1.01335
31	1.04559	0.984225	0.931133	1.29339	1.2127	1.13525	0.04495	0.042298	0.043473	1.2541	1.18148	1.11438	0.321364	0.291216	0.273537	0.14302	0.127513	0.121116	0.292664	0.265572	0.2439	0.070481	0.066617	0.063196	0.118815	0.10155	0.094773	0.089617	0.08403	0.0728	0.333929	0.304919	0.282958	0.052844	0.047673	0.047034	1.36936	1.2823	1.21841	0.118254	0.104464	0.096523	0.869997	0.784263	0.739063	1.16097	1.08674	1.014
31.2	1.04999	0.98867	0.934783	1.29406	1.21356	1.13603	0.044523	0.042835	0.042862	1.25628	1.18296	1.11585	0.321514	0.291388	0.273674	0.143134	0.127827	0.121606	0.293036	0.266042	0.244594	0.07077	0.066677	0.063271	0.119012	0.101644	0.094953	0.090052	0.084497	0.072746	0.334396	0.305057	0.283225	0.053051	0.048122	0.047436	1.37024	1.2836	1.21936	0.117929	0.10446	0.09684	0.87025	0.784548	0.739234	1.16137	1.08715	1.01469
31.4	1.05475	0.992865	0.938472	1.29518	1.21424	1.13675	0.044601	0.043302	0.043132	1.25816	1.18403	1.11732	0.321767	0.291365	0.273578	0.143162	0.127998	0.121514	0.293215	0.266465	0.245297	0.070813	0.066865	0.063653	0.119252	0.101663	0.095043	0.090437	0.085255	0.073232	0.33445	0.305071	0.283614	0.053057	0.048224	0.047192	1.37121	1.28498	1.21992	0.118223	0.105032	0.097057	0.870369	0.784367	0.73941	1.16201	1.08767	1.01493
31.6	1.05938	0.997103	0.941785	1.29628	1.21491	1.13777	0.044966	0.043723	0.043358	1.25945	1.18555	1.11889	0.322217	0.29143	0.273962	0.143129	0.128471	0.121787	0.293468	0.266928	0.245501	0.071039	0.067365	0.063536	0.119471	0.10165	0.094901	0.090126	0.085946	0.073332	0.334731	0.305264	0.284019	0.052934	0.048416	0.047291	1.37214	1.28593	1.22068	0.118184	0.105703	0.097306	0.870643	0.784418	0.7393	1.16242	1.08788	1.01534
31.8	1.06412	1.00104	0.945171	1.29716	1.21581	1.13898	0.044779	0.043713	0.043347	1.26056	1.18701	1.12008	0.32276	0.291745	0.274766	0.143174	0.128767	0.121979	0.293463	0.267005	0.245923	0.071379	0.067447	0.063781	0.119632	0.10206	0.09455	0.090511	0.086532	0.073671	0.334887	0.305207	0.284321	0.052969	0.047833	0.047254	1.37279	1.28701	1.22128	0.118665	0.106263	0.09701	0.870782	0.784925	0.739415	1.16298	1.08826	1.01585
32	1.06862	1.00491	0.948617	1.29764	1.21654	1.13997	0.044392	0.044023	0.04335	1.26213	1.18871	1.12111	0.323483	0.291981	0.275283	0.143526	0.129402	0.121978	0.293791	0.267057	0.246146	0.07157	0.067503	0.064022	0.1199	0.102389	0.094463	0.090419	0.086804	0.07429	0.335517	0.305164	0.284588	0.053049	0.048097	0.047548	1.3734	1.28753	1.22236	0.118731	0.10689	0.097025	0.871303	0.784899	0.739516	1.16349	1.08811	1.01669
32.2	1.07331	1.00862	0.951982	1.29829	1.21723	1.14135	0.043835	0.044483	0.043335	1.26397	1.19022	1.12248	0.32416	0.292495	0.275783	0.143754	0.129962	0.122056	0.294125	0.267464	0.246482	0.071765	0.067722	0.064343	0.120679	0.102628	0.094709	0.090728	0.087002	0.074582	0.33544	0.305333	0.284584	0.053361	0.047786	0.047202	1.37382	1.28784	1.22314	0.118793	0.106974	0.09711	0.87155	0.785351	0.739767	1.16403	1.0882	1.01743
32.4	1.07816	1.01229	0.955866	1.29908	1.21796	1.14266	0.043852	0.044379	0.043092	1.2652	1.19217	1.12373	0.324259	0.292823	0.276052	0.143717	0.129857	0.121917	0.294435	0.267665	0.246902	0.07212	0.067915	0.064417	0.12092	0.10299	0.094604	0.090842	0.086847	0.074874	0.335825	0.305701	0.284469	0.053097	0.047776	0.047605	1.3745	1.28807	1.22415	0.119213	0.107165	0.098023	0.871877	0.785683	0.739964	1.16462	1.08857	1.01763
32.6	1.08285	1.01599	0.959139	1.29992	1.21853	1.14314	0.04391	0.044806	0.043056	1.26683	1.19381	1.1253	0.32477	0.293339	0.276625	0.143743	0.129936	0.121933	0.294626	0.268009	0.24702	0.072269	0.068096	0.064677	0.120763	0.103405	0.094589	0.090949	0.087125	0.074846	0.336375	0.306421	0.284758	0.053078	0.047929	0.047876	1.37529	1.28811	1.22487	0.119212	0.107727	0.098808	0.872598	0.785972	0.740156	1.16504	1.08869	1.01808
32.8	1.0873	1.02008	0.962359	1.30098	1.21921	1.14383	0.043808	0.044699	0.042845	1.26827	1.19558	1.12679	0.325259	0.293732	0.276947	0.143738	0.130095	0.122055	0.295133	0.268023	0.247094	0.072291	0.068256	0.064925	0.121241	0.104108	0.094925	0.091174	0.087094	0.074862	0.336585	0.306949	0.285074	0.053348	0.047498	0.047265	1.37575	1.28858	1.22569	0.119689	0.108334	0.099121	0.873052	0.786376	0.740306	1.16542	1.08882	1.01857
33	1.09181	1.02368	0.965635	1.30156	1.22005	1.14444	0.043598	0.044859	0.043037	1.26981	1.1973	1.12838	0.325386	0.29405	0.277259	0.143971	0.130454	0.121889	0.295482	0.268339	0.247242	0.072488	0.06847	0.064708	0.121382	0.104165	0.09484	0.0915	0.087341	0.075212	0.336836	0.307684	0.285359	0.053229	0.048109	0.04697	1.37622	1.28924	1.22645	0.119989	0.108543	0.098943	0.873562	0.786761	0.740339	1.16583	1.08929	1.01853
33.2	1.09588	1.0277	0.968951	1.30287	1.22094	1.14549	0.043775	0.04467	0.043279	1.27118	1.19847	1.12979	0.32571	0.294279	0.277772	0.143773	0.130344	0.122095	0.295939	0.26874	0.247407	0.072551	0.068526	0.064607	0.121474	0.104591	0.094911	0.092135	0.087393	0.075441	0.337189	0.308268	0.285249	0.053667	0.048099	0.046583	1.37688	1.29034	1.22718	0.120251	0.1089	0.098503	0.874158	0.787417	0.740546	1.16617	1.09007	1.01895
33.4	1.10006	1.03179	0.972617	1.30378	1.22189	1.14634	0.043563	0.045167	0.04334	1.27248	1.19994	1.13098	0.325965	0.295035	0.278095	0.144299	0.13012	0.122665	0.296373	0.268674	0.247743	0.072704	0.068585	0.064758	0.12163	0.104956	0.095431	0.092684	0.087299	0.07603	0.337238	0.308982	0.285209	0.053441	0.047862	0.046372	1.37736	1.29151	1.22774	0.120351	0.108628	0.098295	0.874265	0.787644	0.741034	1.16644	1.09061	1.01917
33.6	1.104	1.03584	0.975619	1.3049	1.22304	1.14728	0.043871	0.045337	0.043833	1.27401	1.20122	1.1324	0.326049	0.295313	0.278345	0.144182	0.130286	0.122798	0.296603	0.268897	0.248084	0.073019	0.068844	0.064918	0.121342	0.105081	0.095729	0.093259	0.08764	0.076036	0.337518	0.309767	0.285755	0.053344	0.047995	0.04638	1.37817	1.29223	1.22836	0.120373	0.108718	0.097976	0.874581	0.787963	0.741483	1.16736	1.09156	1.01927
33.8	1.1083	1.03935	0.978805	1.30575	1.22356	1.14765	0.044049	0.045268	0.044415	1.27522	1.20271	1.13363	0.326366	0.295347	0.278488	0.144505	0.130476	0.122993	0.297292	0.269179	0.24816	0.072813	0.069175	0.065045	0.121517	0.105941	0.096397	0.093778	0.087999	0.076468	0.337742	0.309933	0.285823	0.053495	0.047995	0.046424	1.37888	1.29279	1.22895	0.120253	0.108541	0.097866	0.875063	0.788639	0.741906	1.16787	1.09218	1.01962
34	1.11285	1.04294	0.982133	1.30682	1.22462	1.14801	0.044504	0.045199	0.044942	1.27663	1.20379	1.13538	0.326606	0.295281	0.278365	0.144769	0.13054	0.123188	0.298037	0.269525	0.248271	0.072877	0.069534	0.065064	0.121774	0.106138	0.096777	0.094054	0.088078	0.076805	0.338151	0.310051	0.285722	0.053664	0.047974	0.046234	1.37927	1.29297	1.22948	0.120371	0.108488	0.09754	0.875327	0.788996	0.742567	1.16834	1.0928	1.02001
34.2	1.11713	1.04667	0.985256	1.30738	1.22501	1.14868	0.044945	0.045006	0.045397	1.27779	1.20543	1.13722	0.326589	0.295145	0.278656	0.14499	0.130996	0.123288	0.298621	0.26998	0.248502	0.073063	0.069884	0.065146	0.12155	0.105973	0.097073	0.094429	0.08847	0.076862	0.33868	0.31034	0.285695	0.053581	0.047994	0.046388	1.37997	1.2933	1.2298	0.1206	0.108498	0.09767	0.875649	0.789425	0.742838	1.16883	1.09384	1.02006
34.4	1.12054	1.05048	0.988436	1.30847	1.22601	1.14953	0.045831	0.045297	0.045673	1.27924	1.20686	1.13914	0.326567	0.296026	0.278714	0.14524	0.131251	0.123705	0.298995	0.270473	0.249026	0.072731	0.070192	0.065505	0.121956	0.106037	0.0972	0.094589	0.088613	0.07696	0.339155	0.31059	0.285611	0.053572	0.048641	0.046885	1.38027	1.29345	1.23002	0.120817	0.108354	0.09792	0.876261	0.789776	0.74349	1.16929	1.09468	1.02066
34.6	1.1245	1.05394	0.992234	1.30924	1.22654	1.15015	0.046316	0.045262	0.045959	1.28062	1.20818	1.14066	0.326438	0.296498	0.279235	0.14536	0.131219	0.124073	0.299265	0.271054	0.249335	0.07307	0.070282	0.065957	0.121991	0.10585	0.097158	0.095405	0.088961	0.077058	0.339566	0.310324	0.285934	0.053913	0.049043	0.046857	1.38104	1.2939	1.23007	0.121327	0.108161	0.097597	0.876633	0.790027	0.743607	1.17001	1.09515	1.02123
34.8	1.12854	1.05737	0.995484	1.31014	1.22721	1.15066	0.046595	0.045237	0.046179	1.28186	1.20961	1.14203	0.326464	0.297207	0.279394	0.145759	0.131088	0.124366	0.299734	0.271381	0.249521	0.073522	0.070513	0.066276	0.122469	0.105942	0.097143	0.096187	0.089294	0.077206	0.340085	0.310223	0.285998	0.053809	0.04893	0.047159	1.38178	1.29484	1.23002	0.121321	0.107579	0.097323	0.876698	0.789846	0.74359	1.1705	1.0958	1.02136
35	1.13241	1.0611	0.998656	1.31071	1.22748	1.15135	0.046773	0.045626	0.046608	1.28379	1.21101	1.14324	0.326488	0.297648	0.279703	0.145736	0.131157	0.124734	0.30024	0.272055	0.249697	0.07365	0.07047	0.066425	0.122567	0.105911	0.097568	0.096552	0.08967	0.077781	0.340537	0.310352	0.286188	0.053902	0.049408	0.047726	1.38259	1.29588	1.23057	0.121324	0.107649	0.097133	0.876773	0.790113	0.743562	1.17099	1.09658	1.02186
35.2	1.13639	1.06468	1.00132	1.31167	1.22794	1.15208	0.046766	0.046268	0.046766	1.28531	1.21286	1.14425	0.326683	0.297882	0.279791	0.14581	0.131385	0.125112	0.300675	0.272289	0.250088	0.073721	0.070472	0.066402	0.122335	0.10559	0.09766	0.097247	0.089911	0.078092	0.340812	0.310892	0.286624	0.054316	0.049374	0.04811	1.38298	1.29675	1.23121	0.121161	0.107624	0.097296	0.877043	0.790585	0.744237	1.17132	1.09694	1.02236
35.4	1.14047	1.06817	1.00428	1.31248	1.22866	1.15264	0.047268	0.046787	0.047363	1.28671	1.21393	1.14585	0.327147	0.297964	0.279934	0.146178	0.131678	0.125281	0.30118	0.27255	0.250238	0.0738	0.070671	0.066501	0.12286	0.105917	0.098004	0.097377	0.090291	0.078539	0.341091	0.310815	0.287181	0.054429	0.049252	0.048466	1.38375	1.29747	1.23169	0.121286	0.107842	0.097508	0.877231	0.790499	0.7448	1.17147	1.09749	1.02258
35.6	1.14465	1.07169	1.00679	1.31332	1.22912	1.15355	0.047462	0.046984	0.047635	1.28791	1.21526	1.14751	0.327615	0.298058	0.280411	0.146242	0.131783	0.125602	0.301635	0.273019	0.250722	0.073861	0.07075	0.066535	0.122887	0.105902	0.098395	0.097578	0.09076	0.078597	0.341456	0.311189	0.287379	0.054727	0.0494	0.048813	1.38428	1.29781	1.23237	0.121261	0.108036	0.09746	0.877486	0.790451	0.744938	1.17173	1.09745	1.02304
35.8	1.14873	1.07493	1.00968	1.31374	1.22962	1.15399	0.047292	0.047111	0.047419	1.28934	1.21649	1.1487	0.32794	0.298074	0.281015	0.146248	0.131929	0.125965	0.301863	0.27338	0.251248	0.073992	0.070628	0.066682	0.123089	0.106261	0.098414	0.097946	0.091144	0.07908	0.342165	0.311545	0.287454	0.054827	0.049387	0.048846	1.38453	1.29827	1.23246	0.12155	0.107938	0.097265	0.877703	0.790877	0.745007	1.17191	1.0983	1.02387
36	1.15286	1.07841	1.01315	1.31409	1.23018	1.15405	0.047534	0.047563	0.047552	1.29105	1.21769	1.14984	0.328258	0.29848	0.28106	0.146888	0.13191	0.126082	0.302536	0.273878	0.251812	0.073912	0.070901	0.066901	0.123248	0.106674	0.099039	0.09808	0.091284	0.079876	0.342395	0.311301	0.28777	0.05508	0.049628	0.049171	1.38492	1.29838	1.23328	0.121648	0.108016	0.097509	0.878082	0.791129	0.745547	1.17232	1.09849	1.02412
36.2	1.15739	1.08185	1.01638	1.3151	1.23064	1.15459	0.047559	0.047644	0.047015	1.29278	1.21907	1.15111	0.328681	0.299074	0.281043	0.146814	0.131826	0.12618	0.302886	0.274365	0.252495	0.074056	0.07112	0.066871	0.123462	0.106756	0.099095	0.098769	0.091699	0.080469	0.342243	0.311414	0.287611	0.055527	0.049303	0.049313	1.3855	1.29871	1.23402	0.121829	0.108109	0.098371	0.878204	0.791652	0.745991	1.17295	1.0987	1.02477
36.4	1.16149	1.08527	1.01931	1.31591	1.23104	1.15488	0.048188	0.047686	0.046982	1.29425	1.2206	1.15204	0.329287	0.299388	0.281314	0.146941	0.131747	0.126073	0.303195	0.274969	0.253019	0.07405	0.071372	0.06685	0.123327	0.107021	0.098964	0.098857	0.091895	0.080809	0.342962	0.311701	0.288061	0.055669	0.049495	0.04961	1.38633	1.29891	1.23463	0.121994	0.108349	0.099118	0.878514	0.7916	0.746297	1.17349	1.09918	1.02464
36.6	1.16591	1.089	1.02222	1.31651	1.23191	1.15528	0.048116	0.04798	0.046737	1.29584	1.22186	1.15344	0.330241	0.299984	0.281474	0.146947	0.132176	0.126493	0.303791	0.275171	0.253267	0.073959	0.071767	0.067236	0.12348	0.107035	0.099231	0.099505	0.092186	0.080868	0.343039	0.311844	0.288239	0.055886	0.049463	0.049667	1.38689	1.2993	1.23515	0.12209	0.108887	0.099461	0.879023	0.792017	0.746367	1.17399	1.09944	1.02475
36.8	1.16985	1.09241	1.02547	1.31705	1.2329	1.15578	0.048264	0.047558	0.046174	1.2977	1.22321	1.15477	0.330587	0.300311	0.28163	0.147393	0.132244	0.126924	0.304025	0.27535	0.253596	0.074091	0.071982	0.067169	0.123975	0.107426	0.099509	0.100399	0.092076	0.081293	0.343083	0.312195	0.28841	0.056264	0.049423	0.049433	1.38738	1.30028	1.23578	0.122173	0.108912	0.099284	0.879384	0.79215	0.746735	1.17432	1.09945	1.02501
37	1.17373	1.09569	1.02866	1.31723	1.23376	1.1563	0.048475	0.04787	0.045965	1.29929	1.22448	1.1561	0.330996	0.300724	0.281708	0.147226	0.132067	0.127201	0.304278	0.275931	0.253945	0.074402	0.072017	0.067053	0.124043	0.107284	0.099569	0.100813	0.092805	0.081534	0.343059	0.312477	0.288478	0.056169	0.050075	0.049972	1.38777	1.30116	1.23652	0.121893	0.10894	0.099019	0.879626	0.792696	0.746958	1.1744	1.10018	1.02528
37.2	1.17782	1.09906	1.03187	1.31769	1.23458	1.1566	0.048844	0.047625	0.045805	1.30093	1.22595	1.15734	0.331247	0.301471	0.28188	0.147708	0.13207	0.127486	0.304399	0.276109	0.254191	0.074629	0.072399	0.067191	0.124238	0.107024	0.09939	0.101432	0.0932	0.08176	0.343174	0.312541	0.288206	0.056435	0.049768	0.05014	1.38865	1.30234	1.23742	0.121858	0.109097	0.099108	0.879817	0.792876	0.747453	1.1747	1.10017	1.02565
37.4	1.18169	1.10238	1.03505	1.31772	1.23556	1.15688	0.048515	0.047918	0.045833	1.30272	1.22729	1.15862	0.331512	0.301758	0.282032	0.148071	0.132373	0.127583	0.304651	0.276241	0.25467	0.074932	0.072607	0.067812	0.124634	0.107257	0.099525	0.102004	0.093605	0.082019	0.343153	0.312761	0.288455	0.056256	0.049278	0.049915	1.38921	1.30297	1.23808	0.122133	0.108913	0.099107	0.880058	0.793242	0.748069	1.1751	1.10006	1.02601
37.6	1.18568	1.10574	1.03791	1.31836	1.23592	1.15729	0.048769	0.047765	0.04607	1.30394	1.22865	1.1603	0.331674	0.302082	0.282004	0.148283	0.132578	0.127537	0.304811	0.276771	0.25486	0.075167	0.073159	0.067935	0.124585	0.107153	0.099143	0.102407	0.094288	0.082063	0.343217	0.31298	0.288964	0.056387	0.049516	0.049598	1.38991	1.30303	1.23834	0.122004	0.109023	0.099506	0.88069	0.793655	0.748207	1.17586	1.10066	1.02646
37.8	1.18963	1.10895	1.04095	1.31874	1.23623	1.15775	0.049131	0.047767	0.046108	1.30524	1.22988	1.16154	0.33198	0.302243	0.28228	0.148498	0.132594	0.127609	0.305292	0.277196	0.254906	0.075208	0.073042	0.067862	0.124925	0.10721	0.09871	0.102288	0.09453	0.082337	0.343171	0.312863	0.288747	0.056018	0.049476	0.049157	1.39046	1.30331	1.2387	0.122246	0.109125	0.099903	0.881382	0.794268	0.748564	1.17666	1.10086	1.02673
38	1.19357	1.11188	1.04421	1.31873	1.2371	1.1583	0.049225	0.04737	0.046342	1.30662	1.23104	1.16265	0.332282	0.302058	0.282226	0.148885	0.132864	0.128026	0.30542	0.27722	0.254895	0.075676	0.073361	0.067692	0.125121	0.106706	0.098629	0.102122	0.094674	0.08241	0.34349	0.313195	0.288629	0.055541	0.049621	0.049132	1.39063	1.30309	1.23884	0.122808	0.108946	0.100153	0.881669	0.794486	0.748562	1.1771	1.10155	1.02681
38.2	1.19744	1.11487	1.0471	1.31891	1.23747	1.1589	0.049593	0.047626	0.046509	1.30751	1.23263	1.16404	0.33218	0.302245	0.282806	0.149389	0.133319	0.128172	0.305659	0.277487	0.255315	0.07603	0.073482	0.067845	0.124934	0.106781	0.098179	0.102588	0.095007	0.081824	0.343699	0.313336	0.288992	0.055552	0.049657	0.049042	1.39103	1.30363	1.23891	0.122973	0.109031	0.100561	0.882006	0.795166	0.748552	1.17755	1.10179	1.02693
38.4	1.20139	1.11785	1.05017	1.31964	1.23797	1.15979	0.049919	0.047791	0.046523	1.30884	1.23367	1.16511	0.332303	0.303019	0.282752	0.14969	0.133533	0.128348	0.305781	0.277855	0.255807	0.076012	0.073376	0.068071	0.125058	0.106918	0.097814	0.102878	0.095349	0.082051	0.344012	0.312911	0.289535	0.055476	0.049956	0.048852	1.39151	1.30421	1.23935	0.123206	0.109085	0.10051	0.882556	0.795499	0.748824	1.17778	1.1024	1.02732
38.6	1.20535	1.12093	1.05338	1.32013	1.23801	1.16041	0.050125	0.048103	0.046888	1.31031	1.2354	1.16638	0.332717	0.303068	0.283257	0.149561	0.133562	0.128149	0.306113	0.278206	0.255868	0.076562	0.073107	0.068168	0.124968	0.107024	0.097667	0.103579	0.095746	0.08237	0.344324	0.313154	0.289687	0.055634	0.049947	0.04848	1.3921	1.30523	1.23964	0.123316	0.109163	0.100179	0.882864	0.795332	0.748213	1.17852	1.10258	1.02737
38.8	1.20917	1.12387	1.05603	1.3207	1.23829	1.16109	0.050278	0.04832	0.046903	1.31156	1.23683	1.16742	0.332859	0.303324	0.283584	0.149806	0.133879	0.128183	0.306314	0.278734	0.25598	0.07684	0.073514	0.068096	0.125074	0.106737	0.097584	0.104109	0.096011	0.082589	0.344818	0.313469	0.290145	0.055601	0.04948	0.048734	1.39244	1.30591	1.24012	0.123072	0.108662	0.100359	0.882743	0.795391	0.747872	1.17883	1.10305	1.02732
39	1.21296	1.12726	1.05884	1.3213	1.23833	1.16159	0.050439	0.049068	0.04708	1.31299	1.23816	1.16828	0.332966	0.303357	0.28346	0.149778	0.134401	0.128253	0.306913	0.279373	0.25602	0.07702	0.073469	0.068319	0.124762	0.107045	0.098106	0.104553	0.096422	0.082792	0.345404	0.314159	0.290783	0.055606	0.049522	0.048339	1.39307	1.30627	1.24104	0.123142	0.10899	0.10027	0.883011	0.795912	0.74764	1.17924	1.10326	1.02791
39.2	1.21664	1.13036	1.06183	1.32206	1.23851	1.16204	0.050558	0.04922	0.047177	1.31433	1.23977	1.1693	0.333105	0.303522	0.283584	0.149828	0.134713	0.128422	0.307221	0.279552	0.256441	0.077164	0.073581	0.068216	0.124813	0.107226	0.098171	0.104882	0.09686	0.082904	0.345768	0.314619	0.291069	0.055645	0.049375	0.048199	1.39346	1.3069	1.24156	0.123355	0.10919	0.100649	0.883211	0.79621	0.748264	1.1793	1.1037	1.02836
39.4	1.2201	1.13358	1.06452	1.32271	1.23876	1.1623	0.050876	0.0498	0.047345	1.31536	1.24095	1.17033	0.333438	0.303802	0.283516	0.150046	0.135032	0.128633	0.307552	0.279993	0.256658	0.077222	0.07368	0.068406	0.12545	0.107312	0.098544	0.105063	0.097327	0.083139	0.345966	0.314604	0.291288	0.055615	0.049262	0.048326	1.39397	1.30737	1.24206	0.123079	0.109405	0.10106	0.883134	0.796114	0.748156	1.17952	1.10432	1.02874
39.6	1.22396	1.13689	1.06715	1.32384	1.239	1.16272	0.050993	0.049762	0.047683	1.31668	1.24246	1.17177	0.333542	0.303859	0.283625	0.15014	0.135187	0.128795	0.307833	0.280643	0.2572	0.077559	0.073889	0.068361	0.125154	0.107416	0.098743	0.105674	0.098044	0.0835	0.346207	0.315342	0.291926	0.05555	0.049162	0.048103	1.39456	1.30747	1.24204	0.123208	0.109842	0.101108	0.883144	0.796675	0.748344	1.17993	1.10452	1.02902
39.8	1.22717	1.1403	1.07009	1.32451	1.23928	1.16256	0.051261	0.049917	0.047505	1.31752	1.24391	1.17287	0.333793	0.304097	0.283858	0.15011	0.135434	0.129054	0.308108	0.281016	0.257389	0.077642	0.074104	0.068436	0.125341	0.108138	0.098798	0.106148	0.098766	0.084071	0.346809	0.315501	0.292277	0.055447	0.049176	0.048199	1.39481	1.30745	1.24227	0.123438	0.110019	0.101306	0.883665	0.797334	0.748462	1.18018	1.1051	1.02954
40	1.23075	1.14387	1.07319	1.32548	1.23963	1.16243	0.051591	0.050194	0.047929	1.31873	1.24506	1.17407	0.334027	0.304519	0.284103	0.150218	0.135361	0.129281	0.308713	0.281303	0.257781	0.078135	0.074277	0.068585	0.125832	0.108525	0.099309	0.106727	0.099149	0.084922	0.346596	0.315406	0.292229	0.055736	0.049267	0.048623	1.39512	1.30759	1.24296	0.123649	0.110186	0.101341	0.88396	0.797731	0.74932	1.18044	1.10553	1.02985
40.2	1.23454	1.14684	1.07554	1.32631	1.23988	1.16265	0.051586	0.050117	0.047698	1.32023	1.24656	1.17538	0.334485	0.304671	0.284475	0.149558	0.135438	0.129083	0.308902	0.281385	0.258258	0.078366	0.074473	0.068772	0.126256	0.10833	0.099233	0.107315	0.099609	0.085285	0.346781	0.315645	0.292485	0.05585	0.048666	0.048904	1.39547	1.30778	1.24322	0.123412	0.110272	0.101734	0.883867	0.797796	0.749769	1.18111	1.10581	1.03034
40.4	1.2378	1.15004	1.07828	1.32656	1.24063	1.16304	0.05185	0.050118	0.048076	1.32195	1.24793	1.17645	0.334894	0.304799	0.284718	0.149496	0.135457	0.129215	0.309412	0.28188	0.258508	0.078718	0.074605	0.068893	0.126889	0.108405	0.099661	0.10751	0.099955	0.085587	0.346753	0.315824	0.292821	0.055982	0.049072	0.049246	1.39599	1.30846	1.24313	0.123325	0.11035	0.101682	0.883873	0.797443	0.750152	1.18157	1.10614	1.03014
40.6	1.24131	1.15301	1.08114	1.32698	1.24122	1.16366	0.05182	0.050559	0.048311	1.32324	1.24914	1.17773	0.335254	0.305205	0.285013	0.149658	0.135253	0.129479	0.310004	0.281811	0.258922	0.078882	0.075072	0.069098	0.127174	0.108321	0.100419	0.108382	0.100342	0.086309	0.346449	0.316204	0.292632	0.055662	0.049243	0.04965	1.39649	1.30912	1.24326	0.123591	0.110746	0.101669	0.884094	0.797745	0.750394	1.18161	1.10613	1.03025
40.8	1.24473	1.15597	1.08385	1.32743	1.24194	1.16366	0.052095	0.050401	0.048652	1.32452	1.25038	1.17912	0.335247	0.305369	0.285238	0.149783	0.135216	0.129404	0.310237	0.282095	0.259188	0.078865	0.07525	0.069187	0.12752	0.108814	0.10083	0.108882	0.100732	0.086492	0.346242	0.316472	0.292871	0.055409	0.049498	0.049915	1.39674	1.31005	1.24357	0.123621	0.111016	0.101518	0.884237	0.797486	0.75074	1.18148	1.10595	1.03069
41	1.24845	1.15932	1.08644	1.32761	1.24232	1.16416	0.052122	0.050315	0.048937	1.32589	1.2515	1.1804	0.335817	0.305473	0.285703	0.149757	0.135565	0.129398	0.310677	0.282273	0.259482	0.078931	0.075223	0.069703	0.127849	0.10881	0.100861	0.109037	0.101276	0.086819	0.346181	0.316703	0.292652	0.055523	0.049642	0.050656	1.39688	1.31011	1.24383	0.123833	0.111124	0.101568	0.884531	0.797489	0.751058	1.18118	1.1063	1.03091
41.2	1.25254	1.16243	1.08906	1.32783	1.24295	1.1642	0.05216	0.0505	0.049091	1.32693	1.25265	1.18138	0.336444	0.305462	0.286227	0.150145	0.135895	0.129305	0.311037	0.282261	0.25967	0.078892	0.075326	0.070168	0.128135	0.108594	0.100676	0.109459	0.101296	0.08696	0.346283	0.316899	0.292578	0.055598	0.049838	0.050679	1.39752	1.31027	1.24414	0.123982	0.111302	0.101673	0.884697	0.796905	0.751509	1.18159	1.10625	1.03138
41.4	1.25619	1.16533	1.09159	1.32793	1.24363	1.16459	0.052256	0.050664	0.049076	1.32794	1.25325	1.18195	0.336834	0.305279	0.286443	0.150179	0.135734	0.129503	0.311438	0.282499	0.260076	0.078935	0.075255	0.070592	0.128478	0.109214	0.100503	0.109776	0.101924	0.08707	0.346458	0.316965	0.292655	0.055402	0.049869	0.050662	1.39807	1.30987	1.2444	0.124178	0.11162	0.10167	0.884875	0.797213	0.752198	1.18185	1.10634	1.03168
41.6	1.25985	1.16834	1.09438	1.32822	1.24395	1.16518	0.052444	0.050881	0.049069	1.32914	1.25444	1.18311	0.337323	0.30552	0.286434	0.150507	0.135685	0.129832	0.311789	0.282926	0.260194	0.079005	0.075485	0.070307	0.128421	0.109306	0.10038	0.109897	0.102054	0.087313	0.346454	0.316949	0.292386	0.055045	0.050379	0.050412	1.39864	1.30991	1.24458	0.124296	0.111713	0.101853	0.885422	0.797131	0.752311	1.18214	1.10682	1.0321
41.8	1.26358	1.17114	1.09695	1.32819	1.24449	1.1657	0.052901	0.050942	0.049116	1.33094	1.2551	1.18392	0.337475	0.305174	0.286399	0.150666	0.135916	0.129817	0.312166	0.283252	0.2604	0.078982	0.075504	0.070565	0.128918	0.109516	0.100567	0.109916	0.10175	0.087577	0.346937	0.317155	0.292164	0.054797	0.050532	0.05066	1.39881	1.31017	1.24492	0.124715	0.111738	0.102086	0.885731	0.797184	0.752612	1.18223	1.10664	1.03218
42	1.26761	1.17367	1.09918	1.32831	1.24517	1.16616	0.05301	0.051066	0.049252	1.33199	1.25573	1.18512	0.337952	0.305519	0.286778	0.150954	0.136063	0.130282	0.312592	0.28364	0.260675	0.079312	0.075715	0.070581	0.129406	0.109847	0.100686	0.110264	0.101671	0.0879	0.3471	0.317453	0.292356	0.054791	0.050443	0.050594	1.39884	1.31058	1.24545	0.125032	0.111559	0.101955	0.885983	0.797031	0.752622	1.18199	1.10711	1.03239
42.2	1.27137	1.17631	1.10138	1.32839	1.24536	1.16669	0.05373	0.051594	0.049269	1.3333	1.25681	1.1861	0.338083	0.30592	0.286657	0.151289	0.136509	0.130164	0.313032	0.284063	0.261213	0.07957	0.07578	0.07072	0.129172	0.109707	0.100605	0.110671	0.101813	0.087831	0.347502	0.31711	0.292539	0.055209	0.050515	0.05034	1.39893	1.31143	1.24614	0.125187	0.111846	0.101605	0.886249	0.797141	0.752988	1.18226	1.10724	1.0324
42.4	1.27499	1.17869	1.104	1.32884	1.2456	1.16726	0.053536	0.051778	0.049392	1.33479	1.2576	1.18724	0.338406	0.306388	0.286942	0.151054	0.136801	0.129818	0.313429	0.284321	0.261331	0.079425	0.075823	0.070931	0.128942	0.109504	0.100423	0.111058	0.10183	0.088195	0.34801	0.317022	0.292623	0.055415	0.050581	0.05039	1.39928	1.31209	1.24685	0.125481	0.11192	0.101283	0.886592	0.797607	0.753306	1.18249	1.10799	1.03248
42.6	1.27831	1.18192	1.10653	1.32914	1.24575	1.16786	0.054054	0.052115	0.049505	1.33592	1.25912	1.18814	0.338902	0.306575	0.287174	0.151034	0.13697	0.129789	0.313767	0.284708	0.261439	0.079719	0.076033	0.071045	0.128846	0.109392	0.100642	0.111357	0.101969	0.088602	0.348274	0.317747	0.29276	0.055685	0.050238	0.050198	1.39971	1.31284	1.2473	0.125616	0.111957	0.10109	0.886683	0.79823	0.753087	1.18334	1.10804	1.03263
42.8	1.28184	1.1844	1.10849	1.32921	1.24601	1.16853	0.054028	0.052255	0.049307	1.3368	1.26047	1.18884	0.339079	0.306851	0.287185	0.15137	0.137207	0.130157	0.313945	0.284995	0.261704	0.079811	0.076461	0.071236	0.128588	0.109235	0.100683	0.112018	0.102251	0.088875	0.348646	0.317906	0.292701	0.05578	0.050191	0.050064	1.40007	1.31279	1.24752	0.1258	0.112036	0.101103	0.886503	0.798979	0.753038	1.1835	1.10833	1.03313
43	1.28524	1.18711	1.11096	1.32913	1.24619	1.16907	0.054122	0.052349	0.049605	1.3379	1.26189	1.1898	0.339193	0.30725	0.287141	0.151306	0.137343	0.130345	0.314359	0.285022	0.261934	0.079855	0.076356	0.07142	0.128483	0.109575	0.100779	0.112098	0.102896	0.088953	0.348592	0.318071	0.292953	0.055929	0.050458	0.049764	1.4006	1.31325	1.24799	0.126032	0.112402	0.101487	0.886631	0.79945	0.753133	1.18407	1.10865	1.0334
43.2	1.28827	1.18977	1.11358	1.32946	1.24635	1.16946	0.054216	0.052209	0.049601	1.33885	1.2634	1.19089	0.339129	0.307482	0.287741	0.151084	0.137214	0.130733	0.314533	0.285341	0.262295	0.080072	0.076419	0.071406	0.128258	0.109485	0.100554	0.112435	0.103283	0.089257	0.349049	0.318119	0.292727	0.056081	0.050713	0.049957	1.40092	1.31344	1.24833	0.126173	0.112277	0.101856	0.886753	0.799746	0.75352	1.18435	1.10899	1.03334
43.4	1.29146	1.19254	1.11597	1.32996	1.24663	1.1699	0.054547	0.05251	0.049727	1.33977	1.26464	1.19189	0.339031	0.307694	0.287608	0.151646	0.137402	0.131002	0.314707	0.285282	0.262712	0.080031	0.0764	0.071415	0.128299	0.109407	0.100462	0.112581	0.103375	0.089729	0.349135	0.318078	0.292975	0.056549	0.050328	0.050207	1.40124	1.31305	1.24843	0.125986	0.111978	0.102303	0.8869	0.800055	0.754023	1.18489	1.10896	1.03372
43.6	1.29458	1.1951	1.1187	1.33022	1.24697	1.17022	0.054696	0.052298	0.049932	1.34133	1.26592	1.19338	0.338932	0.307972	0.28809	0.151837	0.137412	0.131172	0.315069	0.285609	0.263175	0.080293	0.076305	0.071387	0.128237	0.109603	0.100569	0.113074	0.104143	0.089931	0.349479	0.318532	0.293514	0.056729	0.050603	0.050133	1.40152	1.31298	1.24843	0.126364	0.111958	0.102497	0.887029	0.800837	0.754411	1.18534	1.10942	1.03407
43.8	1.29763	1.19824	1.12113	1.33059	1.24723	1.17022	0.054892	0.052292	0.050346	1.34239	1.26722	1.19446	0.339041	0.30811	0.288549	0.151812	0.13759	0.131329	0.31511	0.28549	0.263632	0.080322	0.076276	0.071732	0.128728	0.109701	0.100766	0.113203	0.10447	0.090221	0.350012	0.31889	0.293651	0.057287	0.050862	0.050269	1.40144	1.3133	1.24882	0.12653	0.111735	0.102748	0.887484	0.801145	0.754684	1.18574	1.10995	1.03465
44	1.30091	1.20127	1.12364	1.33119	1.24748	1.17034	0.054837	0.052083	0.050463	1.3436	1.26868	1.19571	0.339078	0.308352	0.288773	0.15204	0.137697	0.131481	0.315072	0.285651	0.263986	0.080512	0.076284	0.071475	0.128771	0.109496	0.100958	0.113131	0.104646	0.090319	0.349979	0.318897	0.294068	0.057538	0.051123	0.05035	1.40155	1.31414	1.24914	0.126404	0.111501	0.102738	0.887726	0.801398	0.755198	1.18595	1.11038	1.03497
44.2	1.30404	1.20405	1.12584	1.33148	1.24776	1.17061	0.054976	0.052483	0.050789	1.34462	1.26976	1.1968	0.339178	0.308576	0.289011	0.152071	0.137479	0.131222	0.315085	0.285587	0.2643	0.080735	0.076193	0.071518	0.129036	0.109183	0.101098	0.113244	0.105054	0.090364	0.350248	0.31925	0.294549	0.05759	0.051308	0.050568	1.40171	1.31478	1.2492	0.126338	0.111384	0.103319	0.887711	0.80156	0.755287	1.1866	1.11044	1.03513
44.4	1.30699	1.20718	1.12829	1.3319	1.24846	1.17132	0.054548	0.052383	0.051514	1.34542	1.2708	1.19787	0.339166	0.308872	0.288988	0.152595	0.137293	0.131331	0.315222	0.286205	0.264378	0.080563	0.076305	0.071717	0.129508	0.109102	0.101083	0.11347	0.105361	0.090732	0.350265	0.319435	0.294701	0.057757	0.05138	0.050683	1.40198	1.31564	1.24938	0.126663	0.111613	0.103525	0.888068	0.801423	0.755285	1.18683	1.1104	1.03544
44.6	1.31049	1.21006	1.13025	1.3327	1.24899	1.17153	0.054311	0.052674	0.051907	1.34616	1.27176	1.19912	0.339202	0.309645	0.28987	0.152814	0.137562	0.131591	0.315526	0.286139	0.26468	0.080342	0.076532	0.072112	0.129538	0.109303	0.101574	0.113802	0.105854	0.091162	0.35068	0.320214	0.294853	0.057507	0.051267	0.050478	1.40198	1.31589	1.24981	0.126743	0.111693	0.103812	0.888267	0.801694	0.755271	1.18695	1.11058	1.03587
44.8	1.31407	1.21333	1.13272	1.33271	1.24948	1.17159	0.054439	0.052798	0.052165	1.34719	1.27264	1.20026	0.339444	0.309604	0.290028	0.152961	0.137977	0.131362	0.315926	0.286496	0.264928	0.080147	0.076165	0.072316	0.129731	0.109567	0.101598	0.114283	0.106101	0.090952	0.350831	0.320388	0.295321	0.057648	0.051004	0.050785	1.40204	1.3159	1.24991	0.126726	0.111884	0.104314	0.888748	0.801849	0.755333	1.18719	1.11082	1.03625
45	1.3175	1.21637	1.13519	1.33287	1.24975	1.17188	0.054642	0.052986	0.052368	1.34864	1.27362	1.2017	0.339856	0.30985	0.290744	0.153185	0.138091	0.131648	0.316241	0.286964	0.265175	0.080595	0.076155	0.072706	0.129748	0.109549	0.100967	0.114137	0.106398	0.09136	0.350995	0.320786	0.295365	0.058058	0.051269	0.051123	1.40231	1.31541	1.25026	0.126787	0.111755	0.104575	0.889158	0.802336	0.755707	1.18754	1.11093	1.03672
45.2	1.32073	1.21909	1.13741	1.33297	1.25053	1.17194	0.055115	0.053401	0.052413	1.34968	1.27468	1.2031	0.340194	0.309707	0.291066	0.153423	0.138308	0.131849	0.316785	0.287283	0.265541	0.08081	0.076329	0.072948	0.129951	0.109893	0.100715	0.114567	0.106915	0.091263	0.351374	0.320924	0.295567	0.057977	0.051218	0.051111	1.40275	1.31547	1.25072	0.126734	0.111893	0.104945	0.889124	0.80247	0.755921	1.18788	1.11134	1.03752
45.4	1.32406	1.22167	1.13973	1.33312	1.25099	1.17214	0.055191	0.053215	0.05264	1.35116	1.27536	1.20414	0.340105	0.309972	0.291218	0.153451	0.13833	0.13202	0.316964	0.287811	0.265373	0.080909	0.076561	0.072922	0.130487	0.110605	0.100727	0.114801	0.107281	0.091273	0.351838	0.321012	0.295507	0.057447	0.051465	0.051406	1.40317	1.31525	1.25112	0.126889	0.112254	0.104984	0.889476	0.802791	0.756214	1.18834	1.11147	1.0383
45.6	1.3271	1.22466	1.14189	1.33374	1.25117	1.17263	0.055292	0.053294	0.052873	1.35237	1.27617	1.20531	0.340179	0.310211	0.291481	0.153708	0.138789	0.132056	0.317577	0.288256	0.265786	0.081413	0.077046	0.073004	0.130888	0.110703	0.100995	0.11534	0.107124	0.091605	0.352101	0.321176	0.295721	0.057302	0.051348	0.051313	1.40339	1.31611	1.25192	0.126885	0.112093	0.104916	0.889966	0.802574	0.756409	1.18851	1.11156	1.03886
45.8	1.33072	1.22707	1.14391	1.33435	1.25155	1.17317	0.05529	0.053353	0.05326	1.35345	1.27659	1.2065	0.340614	0.310447	0.291616	0.154056	0.13913	0.131995	0.317932	0.2886	0.265614	0.081583	0.077204	0.073368	0.131575	0.111026	0.101459	0.115886	0.106886	0.091858	0.352608	0.321395	0.296246	0.05698	0.051554	0.051722	1.40354	1.31647	1.2525	0.126939	0.111962	0.104904	0.8903	0.802669	0.756583	1.18828	1.11164	1.03917
46	1.33409	1.22979	1.14617	1.33501	1.25174	1.17345	0.055058	0.053668	0.05345	1.35417	1.27725	1.20759	0.341128	0.311052	0.291851	0.154071	0.139553	0.132281	0.318413	0.289198	0.265498	0.081711	0.077444	0.073309	0.131641	0.111063	0.101301	0.116333	0.107378	0.092151	0.352725	0.321472	0.296458	0.057203	0.051706	0.051497	1.40401	1.31712	1.2533	0.126732	0.112213	0.104283	0.890501	0.802675	0.757122	1.18858	1.11203	1.03939
46.2	1.33713	1.23226	1.14837	1.33513	1.25174	1.17396	0.055147	0.053724	0.053561	1.35565	1.27846	1.20849	0.341525	0.311226	0.291723	0.154001	0.140047	0.132336	0.318713	0.289184	0.265564	0.081942	0.077658	0.073191	0.131458	0.111057	0.10175	0.117102	0.107732	0.092547	0.3531	0.321402	0.296798	0.05703	0.052002	0.051944	1.40441	1.31771	1.2536	0.126971	0.112381	0.103742	0.890795	0.802944	0.757358	1.18923	1.1122	1.0395
46.4	1.34049	1.2348	1.15055	1.33588	1.25197	1.17437	0.055074	0.053806	0.053406	1.3568	1.2794	1.20985	0.341747	0.311374	0.29244	0.153804	0.140556	0.132277	0.319188	0.289482	0.265687	0.082226	0.077948	0.072938	0.131777	0.111267	0.1018	0.117701	0.107925	0.09306	0.35301	0.321421	0.296791	0.056864	0.051744	0.052049	1.40514	1.31808	1.25367	0.127252	0.112494	0.103727	0.890932	0.803388	0.757411	1.18951	1.11279	1.03979
46.6	1.34371	1.23738	1.15265	1.33631	1.25234	1.17516	0.055528	0.053878	0.053785	1.35796	1.28079	1.2107	0.342277	0.311167	0.292683	0.154294	0.140671	0.132648	0.319635	0.289842	0.265751	0.082545	0.078287	0.07284	0.131954	0.111463	0.102058	0.118312	0.108174	0.093737	0.353225	0.321657	0.297289	0.056605	0.051759	0.051916	1.40562	1.31853	1.25366	0.12742	0.112804	0.103739	0.890974	0.803797	0.757483	1.19004	1.11278	1.0402
46.8	1.34691	1.23951	1.15461	1.33608	1.25297	1.17573	0.055728	0.054003	0.053785	1.35907	1.28183	1.21152	0.342713	0.311219	0.292719	0.153942	0.140914	0.132857	0.320153	0.290131	0.26589	0.082826	0.078619	0.072689	0.131748	0.11177	0.102409	0.118751	0.108408	0.09408	0.353511	0.321552	0.297343	0.056325	0.052128	0.051959	1.40593	1.31853	1.25331	0.127504	0.113178	0.103858	0.891086	0.80398	0.757969	1.19015	1.11296	1.04025
47	1.34996	1.2418	1.15732	1.33629	1.25332	1.17584	0.056047	0.053981	0.053941	1.36007	1.28287	1.21253	0.342889	0.311238	0.292873	0.153996	0.14142	0.133233	0.32064	0.290447	0.266176	0.083106	0.078901	0.07237	0.131951	0.11203	0.102215	0.119096	0.108526	0.094258	0.353731	0.32202	0.297899	0.05632	0.052267	0.052067	1.40627	1.3188	1.25321	0.12749	0.113254	0.104381	0.891086	0.803976	0.75854	1.19066	1.11333	1.04002
47.2	1.35291	1.24409	1.15985	1.33663	1.25353	1.17593	0.056488	0.054128	0.053654	1.36139	1.28397	1.21333	0.343204	0.311155	0.292867	0.153955	0.141363	0.13334	0.321028	0.29092	0.266386	0.083394	0.079076	0.072402	0.131968	0.112029	0.102288	0.119933	0.108205	0.094429	0.354167	0.321736	0.298057	0.056473	0.052483	0.051911	1.40667	1.31874	1.25326	0.127525	0.113269	0.104819	0.891173	0.804238	0.759014	1.19049	1.11375	1.04015
47.4	1.35591	1.24643	1.16216	1.33665	1.25359	1.17637	0.057003	0.054149	0.053529	1.36265	1.28499	1.21427	0.343582	0.311549	0.292591	0.154772	0.141607	0.13322	0.321359	0.291126	0.266701	0.083414	0.079303	0.072551	0.132437	0.112376	0.102466	0.120284	0.108231	0.094681	0.354279	0.321774	0.298245	0.056977	0.052299	0.05198	1.40709	1.31886	1.25283	0.127639	0.113594	0.105051	0.891142	0.804324	0.759363	1.1906	1.11389	1.04041
47.6	1.35892	1.24874	1.16491	1.33671	1.25402	1.17658	0.057117	0.054355	0.053564	1.36409	1.28633	1.21537	0.344316	0.311979	0.292516	0.154931	0.141307	0.132966	0.321614	0.291503	0.267101	0.0835	0.07954	0.072716	0.132166	0.112341	0.102755	0.120987	0.108692	0.09465	0.354343	0.322059	0.298872	0.057229	0.052903	0.051831	1.40732	1.31943	1.25266	0.128077	0.113656	0.104887	0.890946	0.804427	0.75926	1.19078	1.11433	1.04042
47.8	1.36186	1.25154	1.1671	1.33698	1.25406	1.17644	0.057164	0.054347	0.053526	1.36478	1.28736	1.21657	0.34453	0.312118	0.292589	0.154987	0.141585	0.13279	0.321419	0.291432	0.267474	0.083708	0.079872	0.072744	0.132155	0.112155	0.103392	0.1214	0.108663	0.095133	0.354362	0.322439	0.298832	0.057601	0.052945	0.051684	1.40766	1.32004	1.25327	0.128077	0.113979	0.104796	0.891411	0.80424	0.759369	1.19108	1.1147	1.04026
48	1.36484	1.25395	1.16908	1.33759	1.25431	1.17672	0.057252	0.054463	0.053158	1.36515	1.2884	1.21749	0.34478	0.312668	0.29238	0.155029	0.141495	0.133011	0.321614	0.29165	0.267435	0.083976	0.079883	0.072916	0.132026	0.112081	0.103918	0.121707	0.109388	0.095564	0.354627	0.32231	0.298805	0.057738	0.053214	0.051471	1.40796	1.32031	1.25348	0.128202	0.114133	0.104666	0.891511	0.804292	0.759541	1.19101	1.11487	1.04016
48.2	1.36785	1.2561	1.17094	1.33787	1.25465	1.17682	0.05729	0.054824	0.053331	1.36582	1.28905	1.21834	0.34503	0.312961	0.292638	0.154938	0.141078	0.133096	0.321975	0.29179	0.267641	0.084176	0.079999	0.073324	0.132502	0.112021	0.103962	0.12254	0.109983	0.095964	0.355137	0.322524	0.299041	0.057933	0.053426	0.051395	1.4079	1.32044	1.25338	0.12854	0.114249	0.105182	0.891588	0.804481	0.759845	1.19124	1.11506	1.04028
48.4	1.37063	1.25855	1.17303	1.33807	1.25534	1.17693	0.057046	0.054615	0.053331	1.36708	1.28998	1.21873	0.345403	0.313813	0.292599	0.155257	0.14118	0.133307	0.322398	0.292093	0.267774	0.083979	0.080094	0.073991	0.132457	0.112228	0.103804	0.122934	0.110437	0.096015	0.355204	0.322211	0.298983	0.058318	0.052769	0.051216	1.40755	1.32055	1.2535	0.128643	0.114436	0.105721	0.89209	0.804481	0.759665	1.19148	1.11475	1.04058
48.6	1.37369	1.261	1.17524	1.3382	1.25571	1.17688	0.057335	0.055072	0.053478	1.36851	1.29109	1.21917	0.345675	0.314339	0.292595	0.155118	0.141156	0.133523	0.322986	0.292343	0.268316	0.084372	0.080063	0.074402	0.132254	0.112449	0.103757	0.123198	0.111357	0.096243	0.355372	0.322515	0.299085	0.058685	0.052727	0.050866	1.40738	1.32025	1.25358	0.128937	0.114248	0.106113	0.892463	0.805014	0.759769	1.19179	1.11482	1.04045
48.8	1.3761	1.26332	1.1777	1.33805	1.2558	1.17707	0.058039	0.055143	0.053685	1.36958	1.29237	1.22009	0.346246	0.314498	0.292441	0.155647	0.140581	0.133119	0.323624	0.292594	0.26893	0.08433	0.079897	0.074543	0.131895	0.112278	0.103379	0.123699	0.111804	0.096328	0.355053	0.32245	0.299445	0.059232	0.052724	0.051029	1.40757	1.32025	1.25374	0.129087	0.113823	0.106595	0.89271	0.805584	0.75999	1.19218	1.11509	1.04055
49	1.37839	1.2655	1.17962	1.33844	1.25634	1.17706	0.058354	0.055073	0.053928	1.37051	1.29367	1.22148	0.3464	0.31489	0.292723	0.15603	0.140202	0.133236	0.323639	0.292888	0.269196	0.084554	0.080078	0.074857	0.131745	0.112437	0.103175	0.123427	0.112498	0.096432	0.354871	0.32264	0.299504	0.0595	0.052753	0.051401	1.4078	1.3202	1.25447	0.1292	0.11351	0.106548	0.893058	0.80596	0.760086	1.19273	1.11521	1.04091
49.2	1.38094	1.26767	1.1818	1.33869	1.25669	1.17721	0.058583	0.055039	0.054224	1.37155	1.29476	1.22252	0.346555	0.314838	0.293059	0.156258	0.140205	0.133347	0.324168	0.292965	0.269732	0.084743	0.080317	0.075246	0.131954	0.112653	0.103243	0.12419	0.112859	0.09639	0.35535	0.322897	0.299479	0.059359	0.05241	0.051755	1.40767	1.3207	1.2554	0.129369	0.113629	0.106509	0.893373	0.805978	0.759981	1.19299	1.11578	1.04139
49.4	1.38401	1.26963	1.18371	1.33891	1.25665	1.17745	0.058126	0.05509	0.054636	1.37274	1.29537	1.22296	0.346652	0.315203	0.29317	0.156262	0.139906	0.133469	0.32443	0.293296	0.269823	0.084704	0.080412	0.075421	0.132119	0.112539	0.103433	0.124718	0.113149	0.096343	0.355514	0.323178	0.299306	0.059253	0.052736	0.051771	1.40778	1.32099	1.25609	0.12942	0.113448	0.106476	0.893958	0.805865	0.760034	1.19329	1.11573	1.04166
49.6	1.38673	1.27157	1.18585	1.33943	1.25697	1.17793	0.058176	0.055164	0.054616	1.37379	1.29587	1.22351	0.347063	0.315422	0.293373	0.156255	0.139871	0.133537	0.324906	0.293624	0.270304	0.084992	0.080388	0.075532	0.132182	0.112567	0.103422	0.124717	0.113274	0.096688	0.355605	0.323599	0.299713	0.059557	0.052629	0.05208	1.40791	1.32177	1.25713	0.129221	0.1132	0.106402	0.894137	0.80566	0.760332	1.19328	1.1153	1.04156
49.8	1.38993	1.27364	1.18774	1.33997	1.25724	1.17835	0.058044	0.055221	0.054962	1.37537	1.29698	1.22444	0.347469	0.315774	0.293461	0.156411	0.139861	0.133468	0.325047	0.29371	0.270127	0.08484	0.080196	0.075612	0.13225	0.112888	0.103425	0.12478	0.113538	0.097043	0.35581	0.323823	0.299905	0.060026	0.052584	0.052404	1.40839	1.32171	1.25744	0.129114	0.113159	0.106366	0.894393	0.80596	0.760568	1.19375	1.11553	1.04174
50	1.39319	1.27597	1.18962	1.34021	1.25759	1.17855	0.058087	0.055425	0.055019	1.37663	1.29767	1.2252	0.347266	0.315509	0.293655	0.156432	0.140193	0.133997	0.325268	0.294214	0.270548	0.084871	0.079984	0.075424	0.132146	0.11305	0.103511	0.124766	0.114069	0.097579	0.355836	0.324006	0.299927	0.060163	0.052579	0.052132	1.40912	1.32213	1.25783	0.129026	0.113155	0.106268	0.89468	0.806223	0.760425	1.1944	1.1158	1.04204
50.2	1.39612	1.27797	1.19139	1.34058	1.25772	1.179	0.05824	0.055605	0.05535	1.37798	1.29872	1.2259	0.347249	0.315581	0.294239	0.15659	0.140135	0.134504	0.325342	0.294256	0.271129	0.08537	0.080067	0.074971	0.132324	0.112965	0.103775	0.125033	0.11444	0.098168	0.355976	0.324224	0.300583	0.059846	0.05205	0.052457	1.40932	1.32243	1.25816	0.129186	0.113094	0.105877	0.894967	0.806755	0.760046	1.19521	1.11621	1.04204
50.4	1.39925	1.28017	1.19327	1.34084	1.25788	1.17926	0.058981	0.055878	0.055879	1.37875	1.29977	1.22678	0.347219	0.31529	0.294822	0.15682	0.140419	0.134609	0.325609	0.294695	0.271136	0.085613	0.080355	0.074764	0.132512	0.112802	0.103578	0.125325	0.114586	0.098883	0.356345	0.324258	0.300647	0.059794	0.051969	0.052343	1.4097	1.32268	1.25829	0.129485	0.113434	0.105972	0.895156	0.807248	0.760121	1.19563	1.11681	1.0423
50.6	1.40211	1.28213	1.19495	1.34087	1.25845	1.17984	0.059163	0.056409	0.056286	1.37991	1.30131	1.22785	0.347659	0.315043	0.295027	0.156733	0.140744	0.13481	0.325873	0.295146	0.27111	0.085707	0.080596	0.074742	0.132873	0.112634	0.103543	0.125751	0.11485	0.099293	0.356985	0.324741	0.301156	0.059665	0.052434	0.05232	1.41011	1.3233	1.25869	0.129396	0.113583	0.105719	0.895001	0.807946	0.760441	1.19576	1.11726	1.04275
50.8	1.40505	1.28467	1.19669	1.34096	1.25882	1.18007	0.059494	0.056929	0.05592	1.38097	1.30255	1.22875	0.347638	0.315175	0.295017	0.156426	0.141021	0.135134	0.325976	0.295549	0.271257	0.085955	0.080303	0.07466	0.133309	0.113195	0.103426	0.125985	0.114839	0.099372	0.357311	0.325223	0.301183	0.059924	0.052434	0.052193	1.41038	1.32364	1.25865	0.129163	0.113802	0.105548	0.895095	0.808322	0.760724	1.19577	1.11786	1.04294
51	1.40794	1.28718	1.19871	1.34165	1.25882	1.18021	0.05964	0.057549	0.055985	1.38202	1.30373	1.22991	0.347769	0.315332	0.295221	0.156692	0.141071	0.135225	0.325977	0.295932	0.271256	0.086133	0.080321	0.07474	0.133787	0.113141	0.103226	0.126345	0.114925	0.099493	0.357403	0.325829	0.301459	0.059756	0.052164	0.052429	1.41074	1.32421	1.25872	0.129257	0.113911	0.105855	0.895297	0.808662	0.76085	1.19601	1.11844	1.04292
51.2	1.41092	1.28943	1.20036	1.3417	1.25894	1.18063	0.060163	0.058045	0.055974	1.38341	1.30447	1.2307	0.347749	0.315453	0.295436	0.156976	0.14095	0.135038	0.326026	0.296306	0.271292	0.086512	0.080323	0.075276	0.133982	0.113173	0.10359	0.126909	0.114982	0.099703	0.357507	0.325729	0.30144	0.059919	0.052081	0.052102	1.41104	1.32474	1.25907	0.129167	0.114334	0.105882	0.895287	0.809102	0.760782	1.19596	1.11866	1.04322
51.4	1.41354	1.29174	1.20227	1.34193	1.2591	1.18085	0.060408	0.058352	0.056095	1.38438	1.30508	1.23204	0.347721	0.315787	0.295675	0.157451	0.14103	0.135107	0.326372	0.296752	0.271412	0.086768	0.080485	0.075483	0.13431	0.113302	0.103386	0.126962	0.115488	0.10019	0.357666	0.326093	0.301641	0.059825	0.051997	0.052137	1.41142	1.32523	1.25896	0.128958	0.114531	0.105652	0.895189	0.809072	0.760682	1.19619	1.11891	1.04337
51.6	1.41647	1.29412	1.20434	1.34248	1.25937	1.18085	0.06067	0.058934	0.056179	1.38514	1.30565	1.23282	0.347678	0.316044	0.295811	0.157609	0.140751	0.135004	0.326378	0.297091	0.271541	0.087052	0.080422	0.075508	0.134047	0.113258	0.103831	0.127389	0.115586	0.100711	0.357812	0.326214	0.301711	0.060182	0.052397	0.052125	1.41142	1.3254	1.25904	0.128987	0.114709	0.105758	0.895262	0.809088	0.76094	1.19599	1.11912	1.04349
51.8	1.41912	1.29683	1.20567	1.34253	1.25936	1.18109	0.060926	0.059292	0.056403	1.38551	1.30617	1.23353	0.347571	0.315992	0.296059	0.157768	0.141131	0.135061	0.326696	0.296959	0.27162	0.087289	0.080453	0.075556	0.134198	0.11299	0.1038	0.127764	0.115955	0.101659	0.358025	0.326766	0.301417	0.059883	0.051985	0.052107	1.41146	1.32529	1.259	0.12882	0.115046	0.106073	0.895768	0.808988	0.761314	1.19588	1.11947	1.04359
52	1.42214	1.29965	1.20727	1.34301	1.25962	1.18146	0.061561	0.059854	0.056446	1.386	1.30694	1.234	0.347738	0.316404	0.296318	0.157709	0.141189	0.135171	0.32727	0.297107	0.271687	0.087457	0.080293	0.076039	0.133931	0.113287	0.10399	0.127934	0.116557	0.102248	0.358705	0.326886	0.301589	0.059735	0.052541	0.051978	1.41132	1.32509	1.25848	0.129022	0.115006	0.106381	0.895699	0.809228	0.761725	1.19559	1.11938	1.04395
52.2	1.42498	1.30216	1.20916	1.34309	1.25978	1.18153	0.061739	0.059595	0.056228	1.38669	1.30787	1.23474	0.348228	0.316935	0.296462	0.157759	0.141309	0.135394	0.3276	0.29714	0.271937	0.087607	0.080287	0.076047	0.133662	0.113696	0.103575	0.12858	0.116707	0.102263	0.358725	0.327158	0.301835	0.059722	0.052652	0.05193	1.41113	1.32488	1.25828	0.129112	0.115061	0.1068	0.89599	0.809112	0.762114	1.19575	1.11908	1.04438
52.4	1.42746	1.30463	1.21114	1.34341	1.26005	1.18165	0.061926	0.05969	0.05621	1.38764	1.3085	1.23482	0.348274	0.317507	0.296427	0.157889	0.14143	0.13557	0.327968	0.297107	0.272057	0.087767	0.080075	0.076301	0.133303	0.114182	0.103695	0.128737	0.117243	0.102284	0.358621	0.327234	0.301713	0.060016	0.05231	0.051831	1.41106	1.32507	1.25831	0.129104	0.115135	0.107542	0.896333	0.809092	0.76229	1.19567	1.11856	1.04474
52.6	1.43029	1.30663	1.21304	1.3439	1.26005	1.18212	0.061915	0.059499	0.056214	1.38845	1.30953	1.23606	0.348481	0.317646	0.296386	0.157689	0.141233	0.135416	0.328521	0.297297	0.272475	0.087934	0.080118	0.076405	0.133093	0.113786	0.103276	0.129067	0.117737	0.102638	0.358742	0.32749	0.301791	0.060188	0.052651	0.051701	1.41124	1.32535	1.25831	0.129478	0.115118	0.107981	0.896473	0.809277	0.762627	1.19582	1.11907	1.04464
52.8	1.43275	1.30862	1.2152	1.34414	1.26023	1.18196	0.062339	0.059207	0.056315	1.38902	1.31094	1.23789	0.34914	0.318026	0.29716	0.158347	0.141036	0.135216	0.328767	0.297267	0.272897	0.087879	0.080213	0.076722	0.132981	0.113889	0.103445	0.129397	0.118357	0.102549	0.358431	0.327706	0.302069	0.060259	0.052793	0.051952	1.41161	1.32574	1.25827	0.12953	0.114806	0.108339	0.896125	0.809024	0.763056	1.19588	1.11935	1.0452
53	1.43539	1.31072	1.21723	1.34475	1.26051	1.18189	0.062112	0.059168	0.056443	1.38991	1.31193	1.23915	0.349626	0.318024	0.297439	0.158526	0.141419	0.135471	0.328905	0.297325	0.273247	0.087988	0.080274	0.07688	0.132832	0.114162	0.103324	0.12941	0.118478	0.102514	0.358516	0.327864	0.302119	0.060044	0.05297	0.052149	1.41174	1.32602	1.25863	0.129762	0.115304	0.108386	0.89632	0.808667	0.763213	1.19591	1.11921	1.04579
53.2	1.43837	1.31287	1.21944	1.34474	1.26043	1.18224	0.061821	0.059254	0.056422	1.39064	1.3126	1.24001	0.350083	0.318146	0.298253	0.158673	0.141883	0.135658	0.329523	0.297315	0.273726	0.088231	0.080524	0.077193	0.133197	0.114332	0.103099	0.129888	0.118514	0.102879	0.358771	0.327832	0.301863	0.059792	0.053439	0.052355	1.41174	1.32661	1.25875	0.129832	0.115417	0.108309	0.896366	0.808454	0.76323	1.19595	1.11925	1.04623
53.4	1.44105	1.31479	1.22121	1.34473	1.26039	1.18226	0.061584	0.059276	0.056505	1.39153	1.31325	1.24102	0.350805	0.318466	0.298456	0.158787	0.141814	0.135965	0.329755	0.297319	0.273852	0.088267	0.080813	0.077035	0.133194	0.114831	0.103143	0.129905	0.11873	0.102945	0.35876	0.327715	0.301795	0.06001	0.053907	0.052368	1.41203	1.32612	1.25904	0.129886	0.115341	0.10858	0.896376	0.808259	0.763546	1.19606	1.11899	1.04675
53.6	1.44392	1.31651	1.22312	1.34512	1.26086	1.18227	0.061815	0.058867	0.056271	1.39256	1.31433	1.2421	0.351471	0.318344	0.298724	0.15891	0.142234	0.135841	0.329935	0.297547	0.274231	0.088208	0.081177	0.077198	0.133399	0.11515	0.103543	0.129983	0.118745	0.103098	0.35906	0.327827	0.30214	0.060077	0.054091	0.052905	1.41235	1.32622	1.25934	0.129832	0.1154	0.108418	0.896532	0.807901	0.76374	1.19661	1.11895	1.04717
53.8	1.44696	1.31899	1.22483	1.34557	1.26087	1.18217	0.061866	0.058772	0.056684	1.39342	1.31529	1.2427	0.351584	0.318537	0.298681	0.159111	0.142692	0.135988	0.330017	0.297742	0.27439	0.087995	0.081214	0.077401	0.133465	0.115032	0.103968	0.130606	0.119289	0.103376	0.358836	0.327868	0.302185	0.06022	0.054294	0.052801	1.4128	1.32615	1.25947	0.129701	0.115255	0.108443	0.896776	0.80835	0.763754	1.19715	1.11917	1.0477
54	1.44963	1.32102	1.22658	1.34564	1.26121	1.18239	0.061743	0.058914	0.056388	1.39422	1.316	1.24359	0.352023	0.318353	0.29909	0.15918	0.142802	0.136536	0.330109	0.298216	0.274888	0.087878	0.081349	0.077214	0.133329	0.115169	0.104243	0.13098	0.119799	0.103492	0.3588	0.327726	0.302345	0.059918	0.054572	0.052747	1.41322	1.3266	1.26002	0.129699	0.115054	0.108483	0.897312	0.808825	0.763609	1.19754	1.11969	1.04832
54.2	1.45174	1.32335	1.22842	1.34594	1.26123	1.18228	0.061867	0.05887	0.056764	1.39549	1.31735	1.24473	0.352161	0.318929	0.299247	0.159165	0.142894	0.136668	0.33034	0.29853	0.275081	0.08764	0.081693	0.077286	0.133703	0.115112	0.104552	0.131685	0.120381	0.103987	0.359242	0.327979	0.302864	0.060368	0.054568	0.053116	1.41362	1.32705	1.26039	0.129746	0.115184	0.108091	0.897424	0.808971	0.763736	1.19778	1.12013	1.04846
54.4	1.45437	1.32552	1.22986	1.3458	1.26132	1.18276	0.062157	0.058699	0.057021	1.39649	1.31867	1.24589	0.352484	0.318868	0.299229	0.159306	0.143282	0.1367	0.330643	0.299152	0.274909	0.087272	0.082277	0.077582	0.134303	0.115508	0.104866	0.132177	0.120591	0.104698	0.359579	0.327707	0.302978	0.060744	0.054751	0.052977	1.41392	1.32779	1.26062	0.130055	0.115264	0.108303	0.897709	0.808984	0.763949	1.19841	1.12058	1.04883
54.6	1.45677	1.32725	1.23154	1.34599	1.26151	1.18311	0.061853	0.058921	0.056645	1.39773	1.31996	1.24684	0.352906	0.319102	0.299113	0.159136	0.143441	0.136813	0.331147	0.299726	0.275079	0.087082	0.082422	0.077807	0.135416	0.115754	0.105267	0.13233	0.120872	0.104606	0.359738	0.327686	0.303136	0.060822	0.054996	0.053171	1.41432	1.32863	1.26121	0.130066	0.115171	0.108236	0.89764	0.809537	0.764215	1.19809	1.12095	1.0491
54.8	1.45911	1.3295	1.23329	1.34639	1.26133	1.18345	0.06218	0.059223	0.056723	1.39833	1.32093	1.24751	0.353135	0.319316	0.299308	0.159469	0.143343	0.136928	0.331318	0.300242	0.275299	0.087146	0.082345	0.078379	0.136268	0.116244	0.105259	0.132424	0.121281	0.104749	0.359422	0.327883	0.303048	0.060895	0.054711	0.053212	1.41461	1.32891	1.26155	0.129878	0.115556	0.108141	0.898168	0.81	0.764133	1.19838	1.12131	1.04936
55	1.46136	1.33154	1.23524	1.34656	1.26181	1.18365	0.062686	0.059583	0.05695	1.39948	1.32177	1.24783	0.35333	0.319768	0.299684	0.159652	0.143275	0.137123	0.331546	0.30073	0.275346	0.087271	0.08246	0.07848	0.136714	0.116384	0.105978	0.132456	0.121761	0.105599	0.359442	0.328063	0.303365	0.060338	0.054394	0.053842	1.41471	1.32916	1.26187	0.130134	0.115839	0.108295	0.898642	0.810254	0.764239	1.19858	1.12142	1.04911
55.2	1.46352	1.3332	1.23709	1.34634	1.26195	1.18362	0.062886	0.059443	0.057064	1.40069	1.32224	1.24843	0.353154	0.320056	0.299743	0.160212	0.143491	0.137011	0.332008	0.301223	0.275604	0.08733	0.082748	0.078654	0.137235	0.116703	0.10576	0.132997	0.122044	0.106035	0.359598	0.328006	0.303512	0.060515	0.054157	0.053801	1.41469	1.32929	1.26244	0.129806	0.116103	0.108132	0.898727	0.810752	0.764036	1.19874	1.12161	1.04955
55.4	1.46548	1.33481	1.23868	1.34649	1.26224	1.1839	0.063013	0.059636	0.056802	1.40156	1.32306	1.24958	0.353112	0.320373	0.299432	0.160147	0.143445	0.137074	0.332368	0.301777	0.275893	0.087204	0.083009	0.07872	0.137842	0.117112	0.105587	0.133101	0.122206	0.106581	0.359964	0.327938	0.303753	0.060365	0.053998	0.053739	1.41505	1.32936	1.26247	0.129654	0.116283	0.10863	0.899216	0.810838	0.763875	1.19877	1.12168	1.04951
55.6	1.46778	1.33682	1.24019	1.34695	1.26233	1.18452	0.063199	0.060096	0.056716	1.40254	1.32402	1.25042	0.353162	0.320515	0.29943	0.160067	0.143682	0.13685	0.332494	0.302061	0.27619	0.087473	0.08323	0.079004	0.138061	0.11737	0.106099	0.133149	0.122557	0.106942	0.360292	0.32824	0.303688	0.060349	0.053843	0.053862	1.41495	1.32929	1.26255	0.130091	0.116583	0.108932	0.899594	0.810953	0.764245	1.19854	1.12193	1.04954
55.8	1.46995	1.3388	1.24162	1.34686	1.2626	1.18496	0.063323	0.060156	0.057165	1.40329	1.32485	1.25135	0.353445	0.320626	0.299512	0.159913	0.144146	0.136933	0.332886	0.302347	0.276531	0.087549	0.083441	0.079194	0.137719	0.116884	0.105939	0.133231	0.122994	0.107343	0.360545	0.329039	0.303814	0.059674	0.053476	0.054297	1.41486	1.3297	1.26259	0.130355	0.116768	0.109488	0.899885	0.811455	0.764479	1.19855	1.12233	1.04934
56	1.47235	1.34059	1.2433	1.34731	1.26281	1.18496	0.063774	0.060266	0.057124	1.40402	1.32572	1.25195	0.353422	0.321314	0.299893	0.159405	0.144445	0.136896	0.333057	0.302773	0.276905	0.087866	0.083582	0.079257	0.137335	0.116842	0.10667	0.13316	0.123463	0.107517	0.36091	0.329306	0.304043	0.059491	0.053814	0.054466	1.41519	1.32986	1.26249	0.130433	0.116856	0.109844	0.899869	0.811824	0.764604	1.19839	1.12214	1.0494
56.2	1.47475	1.3422	1.24522	1.34764	1.2633	1.18538	0.063947	0.06006	0.057385	1.40462	1.32674	1.25263	0.353336	0.321569	0.300061	0.159597	0.144438	0.137306	0.33314	0.303095	0.277134	0.088183	0.083731	0.079332	0.137318	0.116752	0.106537	0.133453	0.123529	0.107447	0.361177	0.330116	0.303858	0.059626	0.053613	0.05436	1.41531	1.32976	1.26293	0.130756	0.116869	0.109941	0.899857	0.812052	0.764908	1.19832	1.12213	1.04957
56.4	1.47701	1.34372	1.24671	1.34816	1.26357	1.18583	0.064256	0.060386	0.057404	1.40538	1.32776	1.25307	0.353422	0.321491	0.300238	0.159371	0.14459	0.137386	0.333367	0.30315	0.277458	0.088399	0.083687	0.079648	0.137297	0.116569	0.106387	0.133451	0.123833	0.107429	0.361353	0.330132	0.304075	0.059737	0.053737	0.054271	1.41555	1.3301	1.26294	0.130719	0.117161	0.110408	0.899894	0.812474	0.765209	1.19781	1.12231	1.04936
56.6	1.47931	1.34518	1.24856	1.34833	1.2638	1.18594	0.06429	0.060136	0.057517	1.40632	1.32915	1.2542	0.353856	0.321912	0.300842	0.159404	0.14468	0.137872	0.333606	0.303246	0.277906	0.088668	0.083814	0.080057	0.136982	0.116182	0.106174	0.133484	0.12394	0.108128	0.361632	0.330626	0.304017	0.0597	0.053751	0.054404	1.41593	1.33022	1.26276	0.130935	0.117359	0.110323	0.899866	0.812583	0.765309	1.19782	1.1226	1.04899
56.8	1.48155	1.34713	1.25036	1.34838	1.26412	1.18581	0.064729	0.060226	0.058042	1.40685	1.33044	1.25511	0.354307	0.321846	0.301343	0.159894	0.144619	0.137872	0.333777	0.303367	0.278378	0.088955	0.084086	0.080492	0.136946	0.116084	0.106217	0.133915	0.124447	0.108036	0.361858	0.330946	0.304134	0.059298	0.054107	0.054414	1.41615	1.33038	1.26267	0.131219	0.117153	0.109906	0.899693	0.812676	0.765508	1.19759	1.12278	1.04921
57	1.48405	1.34919	1.2521	1.34874	1.26436	1.18606	0.064808	0.060562	0.057932	1.4078	1.33138	1.25601	0.354732	0.321863	0.301145	0.160063	0.145005	0.137858	0.334006	0.303357	0.278806	0.088935	0.084111	0.080208	0.13656	0.116084	0.106133	0.134118	0.124499	0.108091	0.362302	0.330728	0.304193	0.059357	0.054208	0.054223	1.41621	1.33058	1.26284	0.131289	0.117093	0.109553	0.899806	0.812868	0.76584	1.19774	1.12273	1.04921
57.2	1.4869	1.35111	1.25345	1.34836	1.26449	1.1866	0.064779	0.060794	0.057996	1.40852	1.33166	1.25666	0.354948	0.321666	0.30152	0.160006	0.144897	0.137977	0.334308	0.303576	0.278899	0.089202	0.084492	0.080157	0.136471	0.11627	0.106098	0.134235	0.124637	0.108191	0.36271	0.330565	0.304329	0.059538	0.05377	0.054448	1.41634	1.33078	1.26336	0.131421	0.11674	0.109594	0.899782	0.812946	0.765628	1.19838	1.12304	1.04961
57.4	1.48925	1.35307	1.25474	1.34848	1.26474	1.18628	0.064887	0.06057	0.058233	1.40982	1.33272	1.25762	0.355081	0.321242	0.301431	0.160142	0.144752	0.137837	0.334396	0.303703	0.27892	0.089199	0.084845	0.07983	0.136359	0.11642	0.106189	0.134861	0.124684	0.108314	0.362921	0.330643	0.30437	0.059751	0.053755	0.054384	1.41649	1.33065	1.26378	0.131729	0.116649	0.109914	0.899912	0.813287	0.766187	1.19861	1.12329	1.04995
57.6	1.49172	1.35465	1.25626	1.34896	1.26509	1.18618	0.064769	0.06045	0.058247	1.41061	1.3334	1.25815	0.35509	0.321682	0.301305	0.160033	0.144866	0.137901	0.334711	0.304153	0.279057	0.089105	0.085078	0.079879	0.136391	0.116191	0.106322	0.135661	0.12481	0.10844	0.363256	0.331206	0.304528	0.059997	0.053686	0.054406	1.41653	1.33119	1.26386	0.131593	0.116597	0.109699	0.900073	0.8134	0.766299	1.1991	1.12371	1.05007
57.8	1.49425	1.35686	1.25785	1.3491	1.26528	1.18634	0.065003	0.060343	0.058271	1.41151	1.33375	1.25836	0.355248	0.322074	0.30113	0.159675	0.144921	0.138155	0.334853	0.30434	0.27904	0.089063	0.084897	0.079795	0.136454	0.115613	0.106081	0.136405	0.125341	0.108849	0.363433	0.331022	0.305065	0.060436	0.053878	0.054151	1.41641	1.3315	1.26412	0.131637	0.116765	0.10973	0.900104	0.813779	0.766566	1.19971	1.1238	1.05035
58	1.49666	1.35874	1.25908	1.34894	1.26581	1.18644	0.064892	0.060149	0.058051	1.4126	1.33427	1.25909	0.355172	0.321914	0.301602	0.160092	0.144697	0.138694	0.335202	0.304561	0.279024	0.089225	0.085239	0.079744	0.136119	0.115812	0.105846	0.136867	0.125625	0.109001	0.363991	0.330771	0.305377	0.060919	0.053822	0.054024	1.41673	1.3318	1.26425	0.131716	0.116368	0.109595	0.900265	0.8139	0.766586	1.20002	1.12445	1.05065
58.2	1.49887	1.36065	1.26028	1.34898	1.26599	1.18654	0.064946	0.060112	0.05846	1.41335	1.33485	1.25916	0.355074	0.322027	0.301687	0.160183	0.144779	0.138602	0.335527	0.304961	0.278926	0.089219	0.085338	0.079785	0.136696	0.115863	0.105885	0.137386	0.125634	0.109521	0.364257	0.33097	0.305685	0.061826	0.053657	0.053394	1.4169	1.33174	1.26442	0.131867	0.116363	0.109225	0.900281	0.813964	0.766669	1.20025	1.12481	1.05088
58.4	1.50132	1.3625	1.26194	1.34903	1.26585	1.18697	0.064965	0.060306	0.058347	1.41418	1.33534	1.25903	0.355763	0.321849	0.301647	0.16045	0.144691	0.138674	0.335724	0.305353	0.279072	0.089428	0.08543	0.079607	0.137112	0.115625	0.105891	0.137971	0.12584	0.109695	0.364197	0.330713	0.305794	0.061986	0.053751	0.053075	1.4168	1.33182	1.26447	0.131787	0.116386	0.109309	0.900593	0.814091	0.767173	1.20091	1.12473	1.05106
58.6	1.50363	1.36388	1.26354	1.34927	1.26591	1.18719	0.065314	0.060587	0.058047	1.41502	1.33587	1.25935	0.356119	0.321869	0.301945	0.160735	0.144506	0.138784	0.336168	0.305401	0.279284	0.089815	0.08521	0.079895	0.137333	0.115823	0.105722	0.138373	0.125882	0.109392	0.364066	0.330961	0.305855	0.06198	0.054053	0.053428	1.41696	1.33167	1.26486	0.131782	0.116792	0.109426	0.901032	0.814228	0.767594	1.20057	1.12503	1.05132
58.8	1.50589	1.36592	1.26503	1.34914	1.26586	1.18756	0.065752	0.061026	0.058068	1.41572	1.33643	1.25983	0.356517	0.322185	0.302461	0.160797	0.144649	0.138697	0.33598	0.305492	0.27962	0.089958	0.084905	0.079891	0.137754	0.116085	0.105466	0.138716	0.126491	0.11011	0.363788	0.330849	0.306263	0.062314	0.053745	0.053342	1.41719	1.33168	1.26551	0.131686	0.117173	0.109121	0.901754	0.814346	0.767657	1.20094	1.1255	1.05154
59	1.50837	1.36779	1.2666	1.34915	1.26605	1.18793	0.065929	0.060894	0.058072	1.41703	1.33686	1.26064	0.35663	0.322341	0.302947	0.161043	0.144665	0.139023	0.336213	0.305638	0.279633	0.090159	0.08455	0.079688	0.137563	0.116525	0.105831	0.139319	0.126599	0.110493	0.364085	0.330548	0.306347	0.062058	0.053617	0.053908	1.4169	1.33196	1.26569	0.131871	0.117264	0.109245	0.902269	0.813914	0.767858	1.20122	1.12565	1.05173
59.2	1.51073	1.36931	1.26777	1.34923	1.26591	1.18825	0.065499	0.060912	0.058189	1.41783	1.3377	1.26199	0.356749	0.322388	0.302745	0.161363	0.145005	0.139125	0.336391	0.305962	0.279759	0.089916	0.084989	0.079741	0.138423	0.116565	0.105651	0.139926	0.127105	0.110303	0.364028	0.330426	0.306573	0.06244	0.053759	0.053674	1.41687	1.33208	1.2659	0.131703	0.117556	0.109587	0.902426	0.814355	0.767812	1.20167	1.12611	1.05231
59.4	1.51295	1.37107	1.26869	1.34947	1.2661	1.18853	0.06553	0.061197	0.057933	1.41834	1.33882	1.26332	0.356977	0.322264	0.302688	0.161271	0.145303	0.139274	0.336647	0.306143	0.280179	0.089893	0.085172	0.07987	0.138762	0.116475	0.105886	0.140241	0.127469	0.110528	0.364294	0.330549	0.306911	0.062199	0.053945	0.053729	1.41712	1.33201	1.26563	0.131686	0.117727	0.110164	0.902992	0.81405	0.768244	1.20195	1.12622	1.05258
59.6	1.5151	1.37309	1.27033	1.34993	1.26626	1.18886	0.065106	0.061476	0.058374	1.41898	1.33934	1.26401	0.357325	0.322295	0.302948	0.161452	0.145704	0.139227	0.33724	0.306483	0.280551	0.090298	0.085526	0.079867	0.138695	0.116446	0.106098	0.140417	0.128349	0.11035	0.36447	0.331151	0.307114	0.062358	0.05415	0.054167	1.41715	1.3318	1.26562	0.132034	0.117994	0.110749	0.902996	0.814104	0.768639	1.20209	1.12686	1.05245
59.8	1.51715	1.37483	1.27159	1.34995	1.26631	1.18908	0.065214	0.061707	0.058697	1.41918	1.34028	1.26446	0.357495	0.322475	0.303052	0.161549	0.146036	0.139247	0.337377	0.306899	0.280782	0.090433	0.085586	0.07993	0.138108	0.116396	0.105933	0.140785	0.128583	0.1107	0.364472	0.331391	0.307261	0.062519	0.054611	0.054215	1.41711	1.33199	1.26562	0.131813	0.117853	0.111099	0.902923	0.81433	0.768733	1.20215	1.12697	1.05227
60	1.51923	1.37628	1.27291	1.35028	1.2665	1.18914	0.065907	0.061958	0.058731	1.41982	1.34137	1.26482	0.357454	0.322437	0.303208	0.161512	0.14586	0.139459	0.337537	0.307034	0.281199	0.090886	0.085907	0.080148	0.138137	0.116596	0.106199	0.140981	0.128952	0.111106	0.364811	0.331914	0.307725	0.062299	0.055105	0.054215	1.41759	1.33176	1.26578	0.132018	0.11778	0.111034	0.902994	0.814398	0.768445	1.20189	1.12669	1.05269
60.2	1.52127	1.37814	1.27445	1.35052	1.26662	1.18968	0.066367	0.062228	0.058776	1.42053	1.34266	1.26572	0.357664	0.322504	0.303282	0.161963	0.145968	0.139498	0.337825	0.307304	0.281432	0.090922	0.086103	0.080398	0.138435	0.116834	0.106063	0.141406	0.129221	0.111234	0.365124	0.332527	0.307572	0.062347	0.055486	0.054392	1.41761	1.33173	1.26659	0.131928	0.117951	0.110742	0.903043	0.814855	0.768312	1.20216	1.12655	1.05274
60.4	1.52342	1.37944	1.27549	1.35073	1.26676	1.18994	0.066536	0.062419	0.058339	1.42153	1.34356	1.26661	0.358135	0.322571	0.30333	0.161899	0.146148	0.139519	0.338292	0.307472	0.281738	0.090904	0.086146	0.080628	0.138334	0.117086	0.106299	0.141568	0.129622	0.111379	0.365194	0.332598	0.307984	0.062355	0.055717	0.054635	1.41788	1.33188	1.26657	0.13178	0.118213	0.110798	0.903355	0.814869	0.768406	1.20221	1.12664	1.05267
60.6	1.52535	1.38116	1.27722	1.3508	1.2672	1.18994	0.066519	0.062811	0.0586	1.42241	1.34462	1.26772	0.358191	0.323063	0.303711	0.162023	0.146343	0.139698	0.338634	0.307533	0.281954	0.090901	0.086471	0.080657	0.137888	0.11755	0.106695	0.141709	0.130047	0.112065	0.365424	0.333231	0.30793	0.062285	0.055648	0.05475	1.41805	1.3322	1.26689	0.131807	0.118377	0.110644	0.903452	0.814978	0.76837	1.20249	1.12685	1.05262
60.8	1.52737	1.38305	1.2786	1.35082	1.26752	1.19031	0.066786	0.0633	0.059005	1.4231	1.34537	1.26893	0.358509	0.322817	0.303237	0.162404	0.146158	0.139128	0.339047	0.30772	0.282153	0.090936	0.086786	0.08083	0.137963	0.117809	0.106544	0.141913	0.130068	0.111822	0.365629	0.33349	0.308291	0.062105	0.055479	0.054616	1.41847	1.33262	1.26724	0.132131	0.118177	0.110674	0.903521	0.815533	0.768135	1.20266	1.12705	1.0527
61	1.52947	1.38494	1.28015	1.35103	1.26794	1.19055	0.06676	0.063527	0.059402	1.42397	1.34606	1.26977	0.358791	0.323248	0.303115	0.162783	0.146616	0.138854	0.339252	0.307736	0.282275	0.090733	0.086977	0.080662	0.137465	0.118379	0.106738	0.141833	0.13049	0.112035	0.365822	0.333794	0.308589	0.062424	0.055212	0.054804	1.41865	1.33277	1.26763	0.132405	0.118185	0.110918	0.903635	0.815766	0.768125	1.20311	1.12689	1.05287
61.2	1.53138	1.38652	1.28174	1.35116	1.26815	1.19074	0.066361	0.0636	0.059801	1.42497	1.34679	1.27076	0.358464	0.323167	0.30358	0.162842	0.146233	0.139156	0.339437	0.307868	0.282291	0.090917	0.087278	0.080883	0.137638	0.118451	0.106821	0.1422	0.131029	0.112038	0.365748	0.334296	0.30895	0.062108	0.055018	0.054916	1.41901	1.33308	1.26812	0.132733	0.118324	0.111253	0.903545	0.815922	0.767946	1.20383	1.12714	1.05287
61.4	1.53299	1.38826	1.28319	1.35159	1.26825	1.19078	0.066375	0.063374	0.060063	1.4258	1.34804	1.27153	0.358459	0.323389	0.304029	0.163117	0.1464	0.138897	0.339664	0.307741	0.282399	0.091008	0.087494	0.080943	0.138233	0.118406	0.10685	0.142782	0.131392	0.112794	0.366201	0.334891	0.309022	0.061636	0.055049	0.054765	1.41913	1.33328	1.26773	0.133192	0.118307	0.111297	0.903628	0.81628	0.768432	1.20395	1.12736	1.05266
61.6	1.53463	1.38963	1.28452	1.35198	1.26859	1.1909	0.066442	0.063626	0.060144	1.42654	1.34873	1.27202	0.358411	0.324064	0.303932	0.16289	0.14659	0.138846	0.339991	0.307962	0.282688	0.09126	0.087715	0.081259	0.138508	0.118242	0.106571	0.143283	0.131718	0.112871	0.366711	0.335221	0.309256	0.06176	0.05527	0.054557	1.4192	1.3334	1.26778	0.133091	0.118834	0.111167	0.90348	0.816595	0.768241	1.20401	1.12754	1.05276
61.8	1.53677	1.39131	1.28598	1.35212	1.269	1.19134	0.066762	0.063388	0.060265	1.42754	1.34959	1.27292	0.358635	0.324087	0.304379	0.162897	0.146829	0.139067	0.34025	0.30796	0.282781	0.09126	0.087757	0.081324	0.138509	0.117902	0.106687	0.143647	0.132065	0.11261	0.367047	0.334852	0.309533	0.061799	0.055154	0.054345	1.41946	1.33349	1.26798	0.133308	0.118772	0.110872	0.903639	0.816773	0.768275	1.20441	1.12752	1.05303
62	1.53888	1.39276	1.28751	1.35207	1.26921	1.19139	0.066556	0.063463	0.060603	1.4283	1.35026	1.27339	0.358882	0.324329	0.304873	0.1629	0.146691	0.138994	0.340607	0.308253	0.282931	0.091685	0.087821	0.081607	0.138413	0.118208	0.106983	0.143893	0.131946	0.113004	0.367085	0.33528	0.309425	0.061865	0.055419	0.054268	1.42007	1.33389	1.26805	0.13303	0.118124	0.110507	0.903923	0.816854	0.76838	1.20417	1.12773	1.05326
62.2	1.5406	1.3941	1.28921	1.35206	1.26927	1.19161	0.066434	0.063722	0.060561	1.42955	1.35123	1.2738	0.359262	0.324772	0.305081	0.162738	0.146864	0.138654	0.34076	0.308313	0.283224	0.091844	0.087811	0.08183	0.138842	0.117944	0.106919	0.144336	0.131943	0.113097	0.367349	0.33515	0.30942	0.062231	0.055586	0.054115	1.42019	1.33438	1.26845	0.13296	0.118236	0.110346	0.904287	0.816824	0.768523	1.20413	1.12796	1.05317
62.4	1.54274	1.39592	1.2908	1.35202	1.26938	1.19154	0.066425	0.06385	0.060619	1.43114	1.35186	1.27432	0.359501	0.325243	0.30525	0.162715	0.146886	0.139068	0.340854	0.308576	0.283771	0.092041	0.087683	0.081815	0.13894	0.117348	0.107166	0.145022	0.132253	0.113031	0.367378	0.335132	0.309229	0.061724	0.055906	0.05458	1.42019	1.33513	1.26845	0.132857	0.118324	0.110346	0.904741	0.816527	0.769194	1.20379	1.12815	1.05336
62.6	1.54511	1.39749	1.29196	1.35192	1.26953	1.19203	0.066654	0.063875	0.060894	1.43252	1.35247	1.2754	0.359658	0.325657	0.305813	0.162913	0.147086	0.139266	0.341261	0.308616	0.283992	0.092275	0.087831	0.081932	0.139047	0.117532	0.10696	0.144914	0.13267	0.11295	0.367215	0.335248	0.309055	0.061624	0.055717	0.0546	1.42023	1.33561	1.26875	0.133038	0.118728	0.110215	0.905206	0.816712	0.769805	1.2034	1.12868	1.05334
62.8	1.54757	1.3992	1.29314	1.35203	1.26948	1.19209	0.06643	0.06386	0.061134	1.43404	1.35308	1.2763	0.359597	0.3262	0.306164	0.162689	0.147226	0.139418	0.341259	0.308683	0.284241	0.092353	0.087625	0.081654	0.139668	0.117461	0.107052	0.145109	0.133367	0.11348	0.367315	0.334702	0.30907	0.061912	0.055241	0.054637	1.42051	1.33613	1.26889	0.133078	0.118642	0.110147	0.905209	0.81667	0.770159	1.20325	1.12928	1.05336
63	1.54975	1.40071	1.29406	1.35248	1.26981	1.19213	0.066594	0.0636	0.061572	1.43513	1.35386	1.27754	0.359496	0.326525	0.306622	0.163032	0.147337	0.140023	0.341722	0.309	0.284436	0.092184	0.087708	0.081701	0.139843	0.117552	0.107314	0.145782	0.133399	0.113356	0.367533	0.334623	0.308672	0.061845	0.0555	0.054959	1.42037	1.33624	1.26821	0.13304	0.11894	0.110181	0.905027	0.816342	0.770401	1.20328	1.12926	1.05391
63.2	1.55197	1.40204	1.2951	1.35265	1.27012	1.19209	0.066461	0.063489	0.061678	1.43598	1.35456	1.27872	0.359495	0.326998	0.306327	0.163102	0.14785	0.140561	0.342222	0.309332	0.284594	0.092036	0.088025	0.081286	0.14065	0.11734	0.107166	0.146168	0.134104	0.113319	0.36724	0.334393	0.308634	0.062358	0.055361	0.054818	1.4203	1.33617	1.26785	0.132728	0.119043	0.110552	0.904845	0.816667	0.770773	1.20318	1.12972	1.05416
63.4	1.55422	1.40336	1.29622	1.35275	1.27025	1.19171	0.066636	0.063435	0.061548	1.43669	1.35511	1.27927	0.35972	0.327237	0.306456	0.163039	0.148005	0.140467	0.343043	0.309486	0.285108	0.092171	0.088038	0.081194	0.140493	0.117052	0.107167	0.146519	0.134401	0.113595	0.367192	0.334633	0.308091	0.062467	0.055311	0.055292	1.4207	1.33652	1.26769	0.132679	0.119146	0.11051	0.905048	0.816682	0.77089	1.2033	1.13001	1.05385
63.6	1.5561	1.40461	1.29757	1.35321	1.27032	1.19137	0.066675	0.063779	0.061493	1.43765	1.35564	1.28013	0.359575	0.327539	0.306851	0.162979	0.147974	0.140617	0.343535	0.309746	0.285171	0.092475	0.088237	0.081241	0.140703	0.117473	0.107164	0.146505	0.134793	0.113734	0.367259	0.334624	0.307766	0.063091	0.055315	0.055323	1.42078	1.33677	1.26808	0.13267	0.119562	0.110544	0.904896	0.81706	0.770739	1.20349	1.13052	1.05377
63.8	1.55788	1.40601	1.29833	1.3533	1.27039	1.19145	0.06739	0.064035	0.061249	1.43836	1.35624	1.28101	0.359587	0.327488	0.306792	0.16269	0.148222	0.140846	0.343773	0.310071	0.285213	0.092383	0.08822	0.081314	0.140894	0.118012	0.106975	0.147084	0.134804	0.113987	0.367217	0.334691	0.307725	0.063368	0.055319	0.054953	1.4208	1.33736	1.26834	0.132633	0.119466	0.109878	0.905197	0.817537	0.771022	1.20324	1.13058	1.05398
64	1.55966	1.40712	1.29916	1.35386	1.27052	1.19125	0.068034	0.064002	0.060993	1.43929	1.35708	1.28172	0.359539	0.327453	0.306631	0.162372	0.148171	0.141298	0.343999	0.310462	0.285325	0.092405	0.08847	0.081137	0.14136	0.11788	0.107054	0.147417	0.135181	0.114191	0.367429	0.33489	0.307907	0.063678	0.055644	0.055236	1.42111	1.33782	1.26858	0.133136	0.119632	0.10957	0.905951	0.818074	0.771022	1.20322	1.13054	1.05404
64.2	1.56181	1.40877	1.30075	1.35419	1.27048	1.19141	0.068452	0.064139	0.060796	1.44002	1.35795	1.28262	0.359479	0.327984	0.306249	0.162467	0.148187	0.140935	0.344426	0.310856	0.285289	0.092385	0.088727	0.080791	0.141583	0.117897	0.106968	0.147494	0.135383	0.114426	0.367617	0.334686	0.307829	0.063802	0.055396	0.055433	1.421	1.33815	1.26879	0.132725	0.119942	0.109381	0.906143	0.818268	0.771159	1.20343	1.13058	1.05413
64.4	1.56398	1.4102	1.30198	1.35438	1.27074	1.19095	0.068675	0.064569	0.060867	1.4408	1.35827	1.28288	0.359743	0.327934	0.306353	0.162518	0.148333	0.141173	0.344661	0.311127	0.285313	0.092609	0.088728	0.08072	0.141693	0.11813	0.107057	0.147631	0.13513	0.114738	0.367648	0.334654	0.308043	0.063809	0.055401	0.055429	1.42111	1.33817	1.26882	0.132946	0.120035	0.109406	0.906155	0.818148	0.771642	1.2036	1.13112	1.05402
64.6	1.56565	1.41168	1.30336	1.35447	1.27107	1.19086	0.068842	0.064802	0.061044	1.44089	1.35913	1.2838	0.359996	0.328014	0.306164	0.16268	0.148368	0.141316	0.344505	0.311191	0.28546	0.092419	0.088841	0.080837	0.141555	0.118363	0.106902	0.14791	0.135058	0.115309	0.367785	0.334657	0.3084	0.063721	0.055225	0.05544	1.42119	1.33812	1.26934	0.133109	0.12023	0.109769	0.906228	0.81839	0.771846	1.20359	1.13156	1.05365
64.8	1.56714	1.41309	1.30449	1.3541	1.2711	1.19055	0.069532	0.064748	0.061604	1.44103	1.35995	1.28444	0.360288	0.327742	0.305666	0.162713	0.148401	0.141246	0.344497	0.311626	0.285662	0.092412	0.088996	0.081165	0.141679	0.118287	0.106959	0.148184	0.135176	0.115457	0.368116	0.334917	0.308664	0.06392	0.054978	0.055259	1.42172	1.33799	1.26937	0.133572	0.120209	0.110403	0.906435	0.818951	0.771718	1.20408	1.1316	1.05342
65	1.56888	1.41458	1.30579	1.3543	1.27121	1.19045	0.069804	0.06476	0.062131	1.44111	1.36054	1.28523	0.360647	0.327951	0.305923	0.162769	0.148393	0.141273	0.3446	0.311861	0.285864	0.09258	0.0892	0.081035	0.1417	0.118428	0.107226	0.148943	0.136024	0.115999	0.368368	0.335291	0.309053	0.063988	0.055515	0.055092	1.42183	1.33783	1.27001	0.133805	0.120154	0.110465	0.906408	0.819027	0.771958	1.20464	1.13155	1.05347
65.2	1.57033	1.41601	1.30699	1.35437	1.27082	1.19075	0.069872	0.064576	0.061812	1.44131	1.36142	1.28643	0.36082	0.327882	0.305902	0.162798	0.148215	0.141671	0.344417	0.312206	0.285925	0.092623	0.08959	0.081128	0.141958	0.118195	0.107213	0.149655	0.136478	0.115917	0.368312	0.335734	0.309443	0.0637	0.055202	0.054721	1.42198	1.33818	1.27062	0.134004	0.120148	0.110853	0.906799	0.819412	0.772111	1.2056	1.13184	1.05312
65.4	1.5716	1.41743	1.30824	1.35454	1.27083	1.19129	0.070415	0.064228	0.061781	1.44177	1.36224	1.28726	0.361129	0.32766	0.305813	0.162926	0.148517	0.141087	0.344695	0.312515	0.286267	0.09284	0.089682	0.081264	0.142069	0.118206	0.106994	0.149719	0.136533	0.116449	0.368645	0.336083	0.309614	0.063378	0.05529	0.054721	1.422	1.3383	1.27067	0.134486	0.119891	0.111175	0.907158	0.819912	0.772	1.20592	1.13184	1.05336
65.6	1.57325	1.41911	1.30936	1.35456	1.27133	1.19151	0.070601	0.064915	0.061736	1.44254	1.36309	1.28772	0.361118	0.327844	0.305316	0.162715	0.148736	0.140713	0.344873	0.312825	0.286325	0.092949	0.089735	0.081434	0.141876	0.117789	0.106961	0.150081	0.136497	0.116228	0.368722	0.336309	0.309963	0.063639	0.055373	0.054845	1.42227	1.33846	1.27115	0.134293	0.120103	0.111362	0.907275	0.820235	0.771827	1.2061	1.13162	1.05343
[truncated: 272 more rows]

## Sheet: Bird AUC
T wagleri		M olmec		C horridus		M occiduus		C godmani		P dunni		C tzotzilorum		P nasutum		C petlalcalensis		P ophryomegas		C wilsoni		P volcanicum		M mexicanus		P yucatanicum		M nummifer		A picadoi
[truncated: 2 more rows]

## Sheet: Gecko
Time	T wag			M olmec			C horridus			M occiduus			C godmani			P dunni			C tzotzilorum			P nasutum			C petlalcalensis			P ophryomegas			C wilsoni			P volcanicum			M mexicanus			P yucatanicum			M nummifer			A picadoi
[truncated: 600 more rows]

[truncated: 7 more sheets: Gecko AUC, Anole, Anole AUC, Rodent, Rodent AUC, Human, Human AUC]
